# Supplementary material for: Integrative “omic” analysis reveals distinctive cold responses in leaves and roots of strawberry, Fragaria × ananassa ‘Korona’
Source: Front Plant Sci. 2015 Oct 15;6:826. doi: 10.3389/fpls.2015.00826 (PMC4606020; doi:10.3389/fpls.2015.00826)
Supplement: FILE S1 — Metabolites identified by GC/MS-TOF. Identified metabolites and as yet non-identified mass spectral tags of leaf and root samples from cold-treated F. anananssa ‘Korona.’ Additional data, previously published (Rohloff et al., 2012), is included to allow comparison of the octaploid ‘Korona,’ with previously published metabolic data from several diploid species. Data are average (n = 5) normalized responses of time points 3, 24, 72, and 240 h after exposure to 2°C and a non-cold treated control (t0). Log response ratios are centered to the median of t0. Metabolites represented by 2 or more alternative trimethylsilylated or methoxyaminated analytes were aggregated by summation of the normalized responses. Note that non-identified MSTs are indicated by an identifier code of the Golm Metabolome Database. [file Data_Sheet_1.XLS]

## Sheet: LEAF avg data (log resp. ratio)
Supplemental File 1. Metabolite Data
	Metabolite				Analyte (derivatized)							Log(response ratio) based on specific t0 (Leaf)																	PCA_ICA Loadings											2-way ANOVA
Metabolite Group	MPIMP-ID	Sum Formula	KEGG-ID	CAS-ID	MPIMP-ID (of main product if applicable)	CAS-ID	RI expected (of main product if applicable)	TMS	MEOX	M=major-, B=byproduct, S=single)		AAS leaf 3h	AAS leaf 24h	AAS leaf 72h	AAS leaf 240h	TGV leaf 3h	TGV leaf 24h	TGV leaf 72h	TGV leaf 240h	ALT leaf 3h	ALT leaf 24h	ALT leaf 72h	ALT leaf 240h	KOR leaf 3h	KOR leaf 24h	KOR leaf 72h	KOR leaf 240h		PC1	PC2	PC3	PC4	PC5	IC1	IC2	IC3	IC4	IC5		Adj. p-values (GENOTYPE)	Adj. p-values TIME POINT)	F-ratio (GENOTYPE)	F-ratio (TIME POINT)
Acids (miscellaneous)
(Z)-aconitic acid	M000113	C6H6O6	C00417	585-84-2	A176002-101	55530-71-7	1740.47	3		S		0.318205	0.288347	0.363404	0.437388	-0.278339	-0.00462145	-0.589168	-0.502335	0.155568	0.048663	-0.0282908	-0.239484	-0.307827	-0.215457	-0.120123	-0.430002		-0.00011954	0.042238	-0.0382716	-0.0524697	-0.0275291	0.00616338	-0.00425642	-0.0103741	0.0236803	0.00276545		0.000979833	0.368224	13.98	1.18729
2-hydroxyglutaric acid	M000809	C5H8O5	C03196	13095-48-2	A158010-101	55530-62-6	1566.27	3		S		0.039314	0.0862701	0.170068	-0.111213	0.296046	0.316043	0.27157	0.308651	0.0397207	0.26634	0.0670463	0.610751	-0.159461	0.0723333	0.0293616	-0.0147307		-0.0079584	-0.0289157	-0.00949161	-0.0015334	0.00353238	-0.00242842	0.000284236	0.00740761	0.000254334	0.00469444		0.0570045	0.590763	3.65216	0.671397
2-isopropylmalic acid	M000806	C7H12O5	C02504	3237-44-3	A158003-101	NA	1570.43	3		S		0.48928	0.582947	0.351828	0.594802	0.0884743	0.0353973	-0.60227	-0.654414	0.294534	-0.265486	0.038724	-0.279677	0.275023	-0.0360769	0.0955556	0.184218		0.00985159	0.0730484	-0.00155029	-0.0442964	-0.041775	0.00202217	-0.00414401	-0.0227311	0.0197147	-0.00494347		0.00756511	0.260839	7.655	1.58152
2-methylmaleic acid	M000465	C5H6O4	C02226	498-23-7	A137003-101	77220-12-3	1345.13	2		S		0.410421	0.522945	0.845165	0.266161	-0.514412	-0.290719	-0.0720307	0.387845	-0.568643	-0.626374	-0.00623366	-0.523525	-0.219565	0.284167	-0.352369	-0.425142		-0.0346181	0.0126856	0.00520542	-0.050393	-0.0316583	-0.00664859	-0.00680398	-0.012188	0.0144006	0.00854195		0.0156245	0.585923	6.01214	0.68029
2-methylmalic acid	M000066	C5H8O5	C02612	2306-22-1	A148001-101	NA	1464.3	3		S		0.0350152	0.00564048	0.245204	0.0566901	-0.0633118	-0.0455787	-0.201717	0.076571	-0.0189405	0.0785636	-0.123773	-0.00850108	0.0118472	0.082712	0.0346311	0.258338		0.00311702	0.00450532	0.0131318	-0.0130258	-0.0106407	-0.00377437	0.000712912	-0.00570223	0.00256354	0.0012361		0.174045	0.486744	2.07399	0.88081
2-oxoglutaric acid	M000571	C5H6O5	C00026	328-50-7	A158004-101	60022-87-9	1568.23	2	1	M		0.682417	0.79957	0.490495	0.734371	0.186768	-0.10655	-1.46547	-1.57344	0.417715	-0.707195	0.218071	-0.692808	0.44767	-0.0222822	0.117018	0.233807		0.0342641	0.14113	-0.000782887	-0.0848403	-0.059357	0.00918863	-0.00343672	-0.0430691	0.0334036	-0.0071841		0.0221349	0.264126	5.31093	1.56683
3-oxoglutaric acid	M000468	C5H6O5	NA	542-05-2	A154005-101	72361-20-7	1534.83	2	1	M		1.00355	0.81572	0.479696	0.722489	0.539476	0.101147	-0.928275	-0.549046	0.447945	-0.850769	0.165995	-0.905499	0.506998	-0.0481474	0.0778131	0.221566		-0.00110973	0.123674	0.00552534	-0.0422768	-0.0416475	0.00902548	-0.00901406	-0.0336162	0.0188905	-0.0106756		0.0252287	0.11146	5.06095	2.66172
citric acid	M000069	C6H8O7	C00158	77-92-9	A182004-101	14330-97-3	1804.57	4		S		-0.085557	-0.298025	0.0202079	-0.0548339	-0.117783	-0.0702481	-0.151892	0.0461762	-0.427152	-0.211217	-0.234193	-0.0771584	0.123414	-0.0581173	0.264766	0.305328		0.00620335	-0.00331199	0.0292727	-0.0104046	0.00267269	-0.00406788	0.0035481	-0.00596306	-0.00384737	0.00392636		0.00428086	0.0756931	9.14092	3.21649
fumaric acid	M000067	C4H4O4	C00122	110-17-8	A137001-101	17962-03-7	1346.23	2		S		0.290896	0.43738	0.620572	0.948884	0.0483615	0.16117	0.441	1.24653	0.153146	-0.0537427	0.87715	0.918748	-0.100238	0.372097	-0.326103	-0.362952		-0.0402909	-0.0622944	-0.0274078	-0.0135434	-0.0816142	-0.0270791	-0.0107723	0.010828	0.0224188	-0.000434383		0.13295	0.247635	2.42304	1.6428
isocitric acid	M000608	C6H8O7	C00311	320-77-4	A182003-101	55517-57-2	1804.57	4		M		0.0446414	-0.152644	0.0661537	-0.00471956	-0.172314	-0.037742	-0.182644	-0.174623	-0.304222	-0.0852386	-0.012131	0.19553	-0.230349	-0.0861976	-0.215415	-0.417509		0.00109016	-0.0100196	-0.0232494	-0.0270834	-0.00145678	0.00182205	0.000889946	0.00224307	0.00933075	0.00716861		0.230349	0.869118	1.72907	0.235947
itaconic acid	M000455	C5H6O4	C00490	97-65-4	A135004-101	55494-04-7	1337.73	2		S		0.255899	0.116676	0.384847	0.260655	-0.36292	-0.45627	-0.175909	-0.0201378	0.24751	0.204386	0.723458	-0.388016	-0.516687	-0.0422207	-0.468447	-0.366242		-0.0106723	-0.00298194	-0.0406412	-0.0307807	-0.0283401	-0.00137175	-0.00458266	0.00200101	0.0188182	0.00316453		0.0357	0.661977	4.43079	0.547855
maleic acid	M000076	C4H4O4	C01384	110-16-7	A133003-101	23508-82-9	1299.07	2		M		0.140093	0.0569445	0.552688	0.585788	-0.00178961	-0.282228	-0.191095	0.116448	0.228811	0.170527	0.681068	1.26599	0.291082	-0.0349815	0.184466	0.60301		0.0228221	-0.0383183	-0.00638865	-0.0382388	-0.0960569	-0.0290066	0.000106244	-0.00223405	0.029069	-0.00274047		0.00705833	0.00676063	7.82616	7.93386
malic acid	M000065	C4H6O5	C00149	97-67-6	A149001-101	38166-11-9	1477.3	3		S		0.341071	0.231894	0.508685	0.575721	0.0663049	-0.231079	-0.0199423	0.521923	0.110772	0.0457176	0.561612	0.375892	-0.0305787	-0.0110509	0.110053	-0.073847		-0.0132813	-0.0200472	-0.0183347	-0.0263519	-0.059133	-0.0154142	-0.00562726	0.000238371	0.0201779	-8.48309e-05		0.0324499	0.0766991	4.59938	3.19683
malonic acid	M000427	C3H4O4	C00383	141-82-2	A122003-101	18457-04-0	1194.97	2,3		M,B1		0.0507618	-0.312079	0.230199	-0.0460034	-0.0235748	-0.12233	-0.143945	-0.104782	-0.000657049	-0.0569682	0.00596113	0.0885893	-0.0247929	0.0623114	0.0519763	0.0981291		0.00961205	-0.00286171	0.00444449	-0.0105983	-0.00946882	-0.00330966	0.00186989	-0.00230874	0.00347936	0.00104319		0.423796	0.406691	1.03184	1.07714
nonanoic acid	M000461	C9H18O2	C01601	112-05-0	A138003-101	82326-11-2	1359.6	1		S		0.227789	-0.139571	0.118589	0.021462	0.0908791	0.107095	-0.048952	-0.0057574	-0.33591	-0.513538	-0.406591	-0.285894	0.349472	0.221412	0.316882	0.483741		0.0028802	0.0236463	0.0517019	-0.00493862	0.00728576	-0.00200714	0.00250666	-0.0142529	-0.00939253	0.000856206		2.60299e-05	0.175655	35.4101	2.06237
palmitic acid	M000483	C16H32O2	C00249	57-10-3	A205001-101	55520-89-3	2044.5	1		S		0.164156	-0.00877181	0.113363	0.100399	-0.00339502	-0.078354	-0.0475394	-0.081506	-0.206654	-0.232685	-0.136851	-0.145125	-0.0851702	-0.0236962	0.0111084	-0.099965		-0.00518243	0.00938443	0.00150263	-0.0177592	0.00146858	0.00180264	-0.000420816	-0.00451823	0.0027351	0.00400564		0.00029845	0.289258	19.2103	1.46108
quinic acid	M000007	C7H12O6	C00296	77-95-2	A185001-101	NA	1843.2	5		S		-0.133986	-0.480002	-0.401491	-0.175047	-0.0296939	-0.110339	-0.127263	-0.032092	-0.638456	-0.348721	-0.239151	-0.447969	-0.0234975	-0.0397526	0.0930715	0.0774794		0.00213307	-0.0026971	0.0287605	-0.00105461	0.0399513	0.00545212	0.0053825	-0.00255102	-0.0137565	0.00773157		0.0049952	0.751943	8.71963	0.406746
shikimic acid	M000607	C7H10O5	C00493	138-59-0	A181002-101	55520-78-0	1792.47	4		S		0.200789	0.0603581	0.29763	0.117095	-0.0664111	-0.343816	0.039439	0.0751119	-0.148823	-0.245152	0.258747	0.193801	0.0294424	-0.359201	-0.343474	-0.177714		-0.00823675	-0.0101532	-0.0276677	-0.0158682	-0.0324908	-0.00567877	-0.0041363	0.00293649	0.0145264	-0.000233873		0.0369921	0.085861	4.36887	3.03094
stearic acid	M000485	C18H36O2	C01530	57-11-4	A225002-101	18748-91-9	2240.67	1		M		0.178057	0.0736672	0.224413	0.255508	0.00883192	-0.0259025	0.0231268	0.00403749	-0.17235	-0.207554	-0.10657	-0.0492221	-0.0691861	-0.00594037	-0.036902	-0.0756084		-0.0102291	0.00709512	0.00044198	-0.0207363	-0.00934868	-0.00119132	-0.00198086	-0.004887	0.00561356	0.00358198		7.18805e-05	0.198794	27.5889	1.90817
succinic acid	M000074	C4H6O4	C00042	110-15-6	A134001-101	40309-57-7	1310.17	2		S		0.0996287	-0.00697905	-0.119402	-0.377437	-0.118484	-0.400094	-1.05297	-0.858211	0.221556	-0.25564	-0.0397154	-0.201284	-0.0937105	-0.471582	-0.57171	-0.321265		0.0307746	0.0469856	-0.0477649	-0.0214681	-0.00149249	0.0150174	0.00108108	-0.00388046	0.0151646	-0.00372939		0.0119157	0.0248589	6.59567	5.08881
Acids (polyhydroxy)
ascorbic acid	M000001	C6H8O6	C00072	50-81-7	A195002-101	55517-56-1	1937.87	4		M		0.725743	0.386091	1.15045	0.971997	-0.19114	-0.557626	0.241681	0.476867	-0.0508325	-0.0949493	-0.363012	0.42922	-0.560681	-0.39707	-0.0277674	0.205795		-0.0332642	-0.0140855	-0.0213658	-0.0742646	-0.0744284	-0.0175945	-0.00857825	-0.00793315	0.0323757	0.0101291		0.00117269	0.015297	13.3025	6.05653
dehydroascorbic acid	M000082	C6H6O6	C05422	490-83-5	A185002-101	NA	1838.43	NA		M		0.192592	0.0568448	0.326434	0.322835	-0.496151	-0.447685	-0.586488	-0.586674	-0.0843472	0.0717995	-0.20201	0.235417	-0.277196	-0.22401	-0.0242096	0.0393717		0.0206945	0.0117615	-0.0197517	-0.0639163	-0.0389158	-0.00407558	0.00194632	-0.0100642	0.0248894	0.00674981		0.000229272	0.386749	20.5694	1.13271
erythronic acid	M000454	C4H8O5	NA	15667-21-7	A154001-101	NA	1529.43	4		S		0.29893	0.340804	0.418977	0.160695	-0.0748205	0.0200584	-0.362594	-0.800536	-0.00467808	0.115313	0.0737977	0.123995	0.12618	0.28988	0.1701	0.124505		0.02185	0.0363776	0.00554438	-0.0532642	-0.0246637	-0.000373595	0.00253666	-0.0171523	0.0158552	0.00399591		0.00584281	0.230247	8.30616	1.7296
erythronic acid-1,4-lactone	M000597	C4H6O4	NA	15667-21-7	A144008-101	55220-75-2	1426.93	2		S		0.093519	0.0202467	0.185651	-0.0650132	0.077051	0.0845802	0.0838536	0.0225085	0.0546597	0.249788	0.165132	0.050893	0.0577662	0.170928	0.176805	0.0534808		0.00176588	-0.00226254	0.00485889	-0.00271906	-0.00232599	-0.00163793	0.000647919	-0.000952601	0.000133523	0.000618339		0.308261	0.0379077	1.38796	4.32656
galactaric acid	M000594	C6H10O8	C01807	526-99-8	A204001-101	56272-61-8	2032.47	6		S		0.092804	0.11456	0.111753	0.0783946	0.0550125	0.384037	0.0734961	0.295192	0.00888071	-0.0837879	0.282202	0.171982	0.0668506	0.296809	-0.116082	-0.0122701		-0.00840433	-0.00963346	0.00576518	0.00169399	-0.00713513	-0.00436358	-0.00128184	0.000727286	-0.000322777	0.000271339		0.618944	0.713343	0.620959	0.465669
galactonic acid	M000596	C6H12O7	C00880	576-36-3	A199002-101	55400-16-3	1984.67	6		S		0.294978	0.111801	-0.00738419	0.174447	-0.25188	-0.313801	-0.516834	-0.885888	0.116857	0.138382	-0.149602	-0.136535	-0.116813	-0.14905	-0.0525333	-0.158306		0.0237541	0.0380579	-0.0251057	-0.0406925	-0.0108233	0.00791767	0.00173207	-0.00941676	0.0161798	0.00183385		0.00125382	0.12299	13.0571	2.52743
galactonic acid-1,4-lactone	M000639	C6H10O6	C03383	2782-07-2	A189003-101	55528-74-0	1877.35	4		S		0.212729	0.041236	1.4718	1.26617	-0.340068	-0.0771156	1.38495	1.75657	-0.393656	1.08545	1.80578	2.17806	-0.566978	-0.455129	-0.111397	-0.19742		-0.0595817	-0.177985	-0.0732654	-0.0696364	-0.145407	-0.0547515	-0.0117481	0.0303806	0.0515584	0.0174982		0.011179	0.00410832	6.73819	9.25567
galacturonic acid	M000690	C6H10O7	C00333	685-73-4	A194003-101	NA	1927.57	5	1	M		0.410616	0.389576	0.571397	0.291925	-0.024563	0.012657	-0.148442	-0.200597	0.222177	0.039344	0.475918	0.246276	0.238748	0.217169	0.344748	0.247671		0.0102135	0.0167809	0.00477058	-0.0347658	-0.0517981	-0.0106871	-0.00153806	-0.0120315	0.0176374	-0.00203273		0.000813536	0.22556	14.7102	1.75433
glucaric acid-1,4-lactone	M000643	C6H8O7	NA	389-36-6	A194009-101	56272-60-7	1941.32	4		S		0.455863	0.31908	0.62168	0.515082	-0.543326	-0.176936	-0.510385	-0.268893	0.237983	0.099059	0.140157	0.24622	-0.440264	-0.300324	0.0129258	0.187607		0.00689547	0.0108453	-0.0283719	-0.0701324	-0.0597057	-0.00831974	-0.00231199	-0.0103255	0.0316524	0.00571232		0.000373657	0.291871	18.1131	1.4507
gluconic acid	M000508	C6H12O7	C00257	526-95-4	A200001-101	34290-52-3	1989.07	6		S		0.0363194	-0.226069	-0.0778224	-0.330676	0.0193319	-0.324331	-0.436246	-0.647285	-0.152889	-0.176449	-0.175376	-0.00280486	0.343011	0.0470607	-0.220322	0.0431744		0.030214	0.0232609	0.00347425	-0.00622298	0.00391835	0.00467159	0.00475112	-0.00598106	0.00126556	-0.00239495		0.0543233	0.109444	3.72879	2.68692
glucuronic acid	M000221	C6H10O7	C00191	6556-12-3	A193004-101	NA	1921.48	5,5	1,1	M,B1		0.469452	0.221472	0.87692	0.654036	0.527282	0.261034	0.880488	1.07759	-0.0952684	-0.141777	0.047477	0.436155	-0.492581	-0.374989	-0.00765985	0.254901		-0.0607452	-0.0387134	-0.00781611	-0.0252206	-0.0270877	-0.0124361	-0.0097927	0.00417969	0.00896757	0.0103481		4.98983e-05	0.000631136	30.1988	15.7567
glyceric acid	M000073	C3H6O4	C00258	473-81-4	A135003-101	38191-87-6	1321.67	3		S		0.0395122	-0.198413	-0.0616854	-0.0847743	-0.0153527	0.0134753	-0.103531	0.184517	-0.390086	-0.151943	0.555445	0.890362	1.68441	1.13172	0.500213	-0.05835		0.0441702	-0.0225174	0.0501157	0.0344176	-0.0596388	-0.02623	0.00515373	-0.00328536	-0.00144471	-0.0170686		0.179516	0.987658	2.03502	0.0422653
gulonic acid	M000598	C6H12O7	C00800	526-97-6	A196001-101	NA	1951.4	6		S		0.502442	0.188701	0.530314	0.398023	-0.252554	-0.44536	-0.531571	-0.799649	0.146172	0.00203164	-0.212393	0.0247692	-0.361594	-0.157069	-0.0406206	-0.0103613		0.0160061	0.0366023	-0.0251529	-0.0712495	-0.035594	0.00162753	-7.94071e-05	-0.0148025	0.0269433	0.00629589		0.000738828	0.83919	15.1004	0.279117
ribonic acid	M000605	C5H10O6	C01685	17812-24-7	A177001-101	57197-35-0	1750.53	5		S		0.192157	0.0893283	0.255403	0.0711812	-0.0501505	0.0552522	-0.207463	-0.234059	-0.0713905	-0.0310864	-0.0647583	-0.106149	0.0661127	0.014276	-0.136198	-0.17572		0.000374548	0.0221074	-0.00863269	-0.0197417	-0.00893363	0.00282468	-0.00150604	-0.00608432	0.00771744	0.000655012		0.00761672	0.113208	7.63836	2.64032
saccharic acid	M000093	C6H10O8	C00767	87-73-0	A201001-101	38165-96-7	2002.15	6		S		0.213736	0.113211	0.24301	0.0500903	-0.0473148	0.095245	-0.116125	-0.0916699	0.0810504	-0.0708317	0.123028	0.103951	0.208554	0.242823	0.0904904	0.0799538		0.00771111	0.0108357	0.00778986	-0.00974683	-0.0199208	-0.00429223	-7.17766e-05	-0.00606451	0.00526995	-0.0023073		0.0499707	0.693493	3.8635	0.496857
tartaric acid	M000575	C4H6O6	C00898	87-69-4	A164006-101	18602-86-3	1625.9	4		S		0.364747	0.287107	0.410885	0.0769205	0.385663	0.323462	0.586359	0.456247	0.00188897	-0.0827824	0.162858	0.164514	0.135827	0.183432	0.067018	-0.0639536		-0.0262805	-0.00677452	0.00367293	0.00683822	-0.0060636	-0.00358591	-0.00493085	0.0014037	-0.00166989	-0.000149673		0.00488353	0.36668	8.78046	1.19197
threonic acid	M000078	C4H8O5	C01620	7306-96-9	A156001-101	38191-88-7	1546.43	4		S		0.843166	0.331055	0.170128	0.354791	0.0373122	-0.493031	-0.695984	-1.1057	-0.130418	-0.170006	-0.128487	-0.28274	0.259302	0.0867015	0.180249	0.0719683		0.0311537	0.0688605	-0.000826066	-0.0672011	-0.0207935	0.00709353	0.00285957	-0.0241782	0.0198505	0.0034847		0.00078364	0.0589302	14.8609	3.59976
threonic acid-1,4-lactone	M000595	C4H6O4	NA	25596-90-1	A140005-101	55220-79-6	1373.43	2		S		0.204612	-0.10455	0.0756554	-0.0149407	0.0386366	-0.211227	-0.134944	-0.349718	-0.0354408	0.0161861	-0.214133	-0.156755	-0.234515	-0.189728	-0.0746255	-0.209523		0.00224695	0.0152648	-0.0185999	-0.0196548	0.00991038	0.00803952	0.000314019	-0.00187763	0.00528738	0.00410765		0.0815308	0.237197	3.10654	1.69401
Alcohols (polyols)
arabitol	M000588	C5H12O5	C01904	488-82-4	A171012-101	14199-73-6	1707.8	5		S		0.107814	0.0343476	-0.152956	-0.0881725	-0.282702	0.0665808	-0.0117123	0.00302919	0.017999	-0.255089	-0.171489	-0.490343	-0.14359	-0.11221	-0.241396	-0.295577		-0.010385	0.015634	-0.0108406	0.0107561	0.0166329	0.0081522	-0.00254736	0.00137965	-0.00362819	-0.00160306		0.230463	0.498482	1.72848	0.854977
erythritol	M000054	C4H10O4	C00503	149-32-6	A150002-101	25258-02-0	1493.2	4		S		-0.257367	-0.396583	-0.634236	-0.275118	0.279826	0.00984806	0.378194	0.371592	-0.0288811	-0.0882515	0.124329	0.256118	0.0285957	-0.103677	-0.0362333	0.0311922		-0.000572817	-0.0411874	0.00136311	0.0470226	0.0305237	0.000374943	0.00271796	0.0162143	-0.0166266	-0.00201613		0.000337746	0.124558	18.5997	2.51033
galactinol	M000673	C12H22O11	C01235	3687-64-7	A299002-101	NA	2972.97	9		S		0.31453	1.3209	3.50232	2.10761	-0.143949	0.877035	2.12299	1.47507	-0.203425	1.1822	2.80414	1.41617	0.239466	0.889194	2.67888	1.18497		-0.0770041	-0.0952245	0.079599	-0.141917	-0.233339	-0.0861636	-0.0159633	-0.0284984	0.0577967	0.0171414		0.0160846	9.7328e-07	5.95167	77.0375
mannitol	M000687	C6H14O6	C00392	69-65-8	A193002-101	14317-07-8	1914.63	6		S		0.018145	-0.140679	0.14689	0.0151533	-0.25737	0.241899	-0.284339	0.00102667	-0.128013	-0.0700398	-0.126951	-0.00619509	0.166303	0.24417	0.154706	0.228523		0.0102056	0.00654287	0.0248074	-0.0105762	-0.00916579	-0.00476774	0.0024423	-0.00780498	-3.80451e-05	0.000486115		0.0807242	0.594076	3.12115	0.665351
myo-inositol	M000060	C6H12O6	C00137	87-89-8	A209002-101	2582-79-8	2083.87	6		S		-0.033781	-0.310385	-0.116187	-0.176931	-0.0626164	-0.146456	-0.0661957	-0.265066	-0.611566	-0.393625	-0.376428	-0.548208	-0.0316905	-0.0734496	0.080677	-0.0110472		-0.00124844	0.0154094	0.0242308	-0.0128391	0.0337576	0.00757606	0.00349128	-0.00729366	-0.00907831	0.00763365		0.000359059	0.274934	18.3037	1.51998
threitol	M000469	C4H10O4	C16884	2418-52-2	A149002-101	32381-52-5	1485.13	4		S		0.109096	-0.378131	-0.903975	-0.925611	0.220885	-0.0622292	0.158137	-0.016061	0.0315672	0.0524702	-0.161696	-0.711422	-6.51982	-6.51982	-6.51982	-6.51982		-0.221812	-0.0825354	-0.63138	-0.0731186	0.219208	0.135634	-0.0445596	0.132849	0.070571	0.06022		1.31598e-10	0.115845	578.257	2.60877
xylitol	M000057	C5H12O5	C00379	87-99-0	A171001-101	14199-72-5	1695	5		S		0.104075	-0.0339297	-0.122394	-0.05428	-0.118039	-0.10327	-0.268039	-0.416415	-0.0448282	-0.175034	-0.367747	-0.477575	-0.140836	-0.0914632	-0.293973	-0.228914		0.00214551	0.032371	-0.00951171	-0.00800873	0.021035	0.0121421	1.93084e-05	-0.0046029	-0.000530226	0.00112457		0.00959883	0.00417396	7.08669	9.21133
Amines/ amides/ N-compounds
adenosine	M000287	C10H13N5O4	C00212	58-61-7	A265001-101	53294-33-0	2639.93	4		M		0.298622	0.321175	0.676594	0.534743	-0.276862	-0.022732	-0.358286	-0.467987	-0.020826	-0.00661262	-0.131384	0.256977	0.244888	-0.0143193	0.266386	0.226138		0.0122467	0.0325151	0.00393402	-0.0566216	-0.0610597	-0.0101063	-0.0018726	-0.0185907	0.0243024	-3.74429e-06		0.00258564	0.929868	10.6216	0.145686
ethanolamine	M000096	C2H7NO	C00189	141-43-5	A128002-101	5630-81-9	1262.07	3		M		0.105129	0.0285134	0.0311072	0.0762216	0.0114923	-0.0528617	-0.0276591	-0.0177353	-0.400434	-0.480325	-0.310836	-0.391585	-0.0284361	-0.0409696	0.0424534	0.0897383		-0.0104885	0.0175258	0.022038	-0.0149664	0.0135255	0.0030067	2.28772e-05	-0.00871813	-0.00412848	0.0051698		4.86893e-07	0.126635	90.4022	2.48809
nicotinic acid	M000457	C6H5NO2	C00253	59-67-6	A133004-101	25436-37-7	1299.83	1		S		-0.119158	-0.170544	0.0109447	0.257934	0.00136179	0.0527866	0.215291	0.462934	-0.0442943	0.177984	0.199266	0.272265	-0.12424	0.200502	-0.0298094	0.168122		-0.00831238	-0.0367945	0.0101846	0.00242666	-0.00850652	-0.00977886	0.000513946	0.00529553	-0.00162107	0.00326843		0.109044	0.00678391	2.69198	7.92523
putrescine	M000186	C4H12N2	C00134	110-60-1	A175002-101	39772-63-9	1737.17	3,4		B1,M		0.1706	0.358672	0.948148	1.14431	0.102756	0.124692	0.975165	1.28406	0.127244	0.382822	1.15492	1.21117	-0.184856	0.620882	0.262576	0.0756019		-0.0406651	-0.0918298	0.000321646	-0.0287367	-0.0956963	-0.039451	-0.00798074	0.00870256	0.0225329	0.00555026		0.163359	0.0136318	2.15448	6.30162
uracil	M000456	C4H4N2O2	C00106	66-22-8	A136001-101	10457-14-4	1335.3	2		S		0.00171514	0.280798	0.437215	-0.0903819	0.0734862	-0.518448	-0.0981706	0.301805	-0.220778	-0.341668	0.108166	-1.16678	-0.221433	0.557475	-0.291205	0.0100524		-0.0254644	0.0273362	0.0376827	-0.00894734	0.0187596	0.00332599	-0.00234317	-0.0122546	-0.00949842	0.00467542		0.358805	0.815278	1.21624	0.31363
uric acid	M000699	C5H4N4O3	C00366	69-93-2	A211006-101	NA	2089.37	4		M		0.430249	0.419413	0.745419	0.407668	0.0494942	0.0307393	-0.493546	-0.642803	0.158823	0.113512	0.172612	0.661971	-0.061017	-0.162662	0.204694	0.257835		0.0181445	0.0251569	-0.0198647	-0.0768496	-0.0587579	-0.00683248	-0.000352573	-0.0156118	0.0318757	0.00538162		0.0269794	0.986978	4.93546	0.0438585
Amino acids
2-aminoadipic acid	M000592	C6H11NO4	C00956	1118-90-7	A172006-101	66434-50-2	1710.03	3		M		-0.676193	-0.323109	-0.435589	-0.165937	0.600177	0.715989	0.922444	0.49124	-0.137422	0.870911	1.02431	1.56971	0	7.74841	0	7.41486		0.129972	-0.179072	0.543891	-0.0312112	0.113464	-0.0799783	0.0730579	-0.0612639	-0.117722	0.055164		0.0280179	0.30013	4.86562	1.41859
2-aminobutyric acid	M000228	C4H9NO2	C02356	1492-24-6	A117002-101	55133-91-0	1162.23	2		M		-0.0145478	-0.292118	-0.212129	-0.0825062	-0.0252027	-0.21146	-0.222802	-0.307644	-0.428914	-0.281373	-0.153481	-0.473956	0.00411696	-0.0253592	0.0703617	0.073793		0.00724104	0.015128	0.0203769	-0.0125779	0.0246751	0.00589569	0.00406181	-0.00705564	-0.00615635	0.00548995		0.0159217	0.670283	5.97284	0.534224
2-aminomalonic acid	M000430	C3H5NO4	NA	1068-84-4	A147006-101	959080-51-4	1462.1	3		S		0.108121	0.150146	0.530909	-0.0974669	0.142782	-0.0553276	0.134127	-0.467364	0.0745498	0.692733	0.101119	0.362135	0.636414	1.16169	0.00107844	0.318349		0.0286825	0.00856104	0.0406134	-0.00916339	-0.0183953	-0.00896414	0.00557927	-0.0114454	-0.000467255	-0.00232688		0.157703	0.334878	2.19966	1.29383
3-cyanoalanine	M000466	C4H6N2O2	C02512	6232-19-5	A138005-101	NA	1368.1	2		M		-0.502805	-0.360328	-1.17312	-0.673849	0.442958	-0.0440867	0.15545	-0.197233	0.27231	0.356597	0.502674	0.0524809	-1.33771	0.062899	-0.743521	-1.55255		-0.00880657	-0.0516762	-0.0882377	0.0317347	0.102911	0.0306718	0.00414695	0.0363649	-0.0139048	0.0128462		0.00754723	0.314048	7.6608	1.36672
4-aminobutyric acid	M000114	C4H9NO2	C00334	56-12-2	A153003-101	39508-23-1	1526.53	3		M		-0.408656	0.363615	0.121361	-0.785436	-0.538481	-0.369901	-1.02634	-0.875241	-0.26851	-0.550963	-0.49115	-0.404608	0.70731	0.670552	0.188737	0.451956		0.052516	0.0631706	0.0668398	-0.0129753	-0.00520534	-0.000385922	0.00902474	-0.026793	-0.00525801	-0.00658862		0.00213572	0.273009	11.2275	1.52816
6-aminohexanoic acid	M000829	C6H13NO2	C02378	60-32-2	A174006-101	25688-76-0	1720.23	3		M		-0.0710385	-0.400508	-0.298639	-0.365039	-0.0603661	-0.211407	-0.189996	-0.0779924	-0.238334	-0.137398	-0.37975	-0.122879	0.0593639	0.0366666	-0.0599382	0.576377		0.0189635	-0.0049338	0.0341321	0.00856782	0.0290368	0.00159631	0.00740908	-0.00240574	-0.0135983	0.00287343		0.0196141	0.250422	5.54834	1.62955
alanine	M000026	C3H7NO2	C00041	56-41-7	A110001-101	27844-07-1	1090.7	2,3		M,B1		-0.359628	-0.26524	0.083734	-0.00736768	-0.141425	-0.515781	-0.199616	0.164974	-0.0837783	-0.431341	0.323675	0.423262	-0.309251	0.148752	-0.054164	-0.174512		0.00709406	-0.0392869	-0.0040443	-0.0120474	-0.0255141	-0.0120269	0.00201731	0.00527881	0.00782035	0.00314629		0.576936	0.147076	0.696993	2.29004
arginine	M000038	C6H11N3O2	NA	NA	A183001-101	NA	1814.43	3		M		-0.531834	-0.576208	-1.26482	-1.43673	0.550632	0.102997	0.907579	0.59117	-0.407295	-0.541768	-0.063436	-1.2044	0.0589363	0.649884	-0.477831	-0.930183		-0.0276296	-0.0227802	0.027274	0.129676	0.149503	0.028515	0.00376037	0.0264304	-0.0630814	-0.00368613		0.00748645	0.205224	7.68063	1.86907
asparagine	M000013	C4H8N2O3	C00152	70-47-3	A168001-101	55649-62-2	1666	4,4,3		B2,B1,M		-1.09314	-1.20751	-0.854441	-1.0949	0.415996	0.154321	0.549908	0.761275	-0.126186	-0.282097	0.0877016	-0.131606	-0.210994	-0.369011	0.0619426	0.244174		-0.00738907	-0.0693379	0.0260041	0.0990496	0.0839322	0.00505579	0.00633202	0.0277001	-0.0433033	-0.00213865		3.70803e-07	0.00668229	96.2478	7.96316
aspartic acid	M000033	C4H7NO4	C00049	56-84-8	A152002-101	15985-05-4	1509.77	2,3		B2,M		0.196839	0.572497	1.26982	1.57614	0.132781	0.350898	1.46167	1.99376	0.254059	0.639108	1.53633	1.57761	-0.177543	0.762833	0.308459	0.117299		-0.0649831	-0.125691	-0.00102192	-0.0232629	-0.128789	-0.0535111	-0.0132913	0.0146069	0.0273417	0.00439275		0.103077	0.0117327	2.77031	6.63005
beta-alanine	M000027	C3H7NO2	C00099	107-95-9	A144001-101	55255-77-1	1424.73	2,3		B1,M		-0.256107	-0.871276	0.256906	0.767095	0.185875	0.49514	0.776977	1.25753	-0.058547	-0.0651956	0.533749	0.919098	0.0814818	2.93843	1.10619	3.60144		0.0326186	-0.115991	0.262093	-0.00707656	-0.0117822	-0.0607258	0.0257862	-0.026185	-0.0454204	0.0192883		0.025126	0.0750671	5.06863	3.22888
cysteine	M000020	C3H7NO2S	C00097	52-90-4	A156002-101	7364-50-3	1549.83	3		M		0.205943	0.134316	0.507774	0.501158	-0.324892	-0.353552	-0.142007	-0.107495	0.120718	0.038368	0.282698	0.0732442	-0.510594	-0.17957	-0.37256	0.0242281		-0.0079313	-0.00608304	-0.0267837	-0.0497548	-0.0418026	-0.00714263	-0.00335666	-0.00333458	0.022766	0.00642829		0.000535682	0.0953817	16.4647	2.87978
cystine	M000661	C6H12N2O4S2	C01420	56-89-3	A241002-101	69688-44-4	2290.57	4		M		0.238323	0.141131	0.283801	0.656127	0.195234	0.298338	-0.00388831	0.310262	0.201262	0.115574	0.40596	0.855164	0.163674	0.146917	0.12838	0.32486		0.00121077	-0.0222054	-0.00124727	-0.0215	-0.0541867	-0.016954	-0.00187021	-0.00150982	0.0155427	-0.000692384		0.236797	0.0253897	1.69603	5.04897
glutamic acid	M000036	C5H9NO4	C00025	56-86-0	A163001-101	15985-07-6	1615.4	2,3		B1,M		0.233413	0.379916	0.205975	0.209707	-0.0328942	0.178464	0.0503064	-0.222467	-0.0115561	0.178642	-0.0534028	0.0479029	-0.222023	0.234501	-0.336435	-0.358873		-0.0099469	0.0116204	-0.0189638	-0.0273134	0.000453386	0.0050345	-0.00205287	-0.00265997	0.0083276	0.00573275		0.00328739	0.0114312	9.89586	6.68814
glutamine	M000032	C5H10N2O3	C00064	56-85-9	A178001-101	56145-13-2	1767.57	3		M		-0.127371	-0.467262	-0.473757	-1.07969	0.0138858	0.109555	0.299437	0.564534	-0.297574	-0.293365	0.857707	0.602405	0.255721	0.195502	-0.0177886	0.0240165		0.0154821	-0.0746372	0.00805419	0.0497971	0.0250008	-0.00728795	0.0074271	0.021597	-0.0174125	-0.000390602		0.0852298	0.813674	3.04167	0.315953
glycine	M000031	C2H5NO2	C00037	56-40-6	A133001-101	5630-82-0	1304.47	2,3		B1,M		0.438085	-0.0193253	0.532916	-0.127307	0.0247026	-0.384473	-0.112833	-3.30307	-0.318123	-0.120921	-0.452525	-0.516318	-0.177336	-0.330947	-0.225113	-0.109904		0.0453177	0.113361	-0.0225866	-0.112556	0.0246816	0.0298295	0.00755723	-0.0329052	0.0238007	0.0155277		0.272629	0.28524	1.52979	1.47726
histidine	M000039	C6H9N3O2	C00135	71-00-1	A192006-101	17908-25-7	1911.6	3		M		0.2182	0.62703	0.222117	-0.157042	-0.503012	-0.534494	-1.06216	-1.23092	-0.119541	-0.0357725	0.0369019	-0.166443	0.651092	0.158331	0.420001	0.202327		0.0547591	0.070384	0.0140835	-0.0565503	-0.0444369	-0.000761793	0.00523429	-0.0270902	0.021195	-0.00430553		0.00019215	0.112879	21.5253	2.64431
homoserine	M000019	C4H9NO3	C00263	672-15-1	A146001-101	56273-04-2	1442.17	3,4		M,B2		0.102295	0.10992	0.198898	0.12476	0.0255875	-0.040093	0.0356922	-0.105288	0.254065	-0.423389	-0.399211	-0.431257	0.0828941	0.0327031	0.119747	0.144326		-0.00608127	0.0372656	0.0177699	0.00865537	-0.00429851	0.00209	-0.0033193	-0.00951766	-0.00318176	-0.00653058		0.0461652	0.40705	3.99349	1.07617
isoleucine	M000017	C6H13NO2	C00407	73-32-5	A132002-101	15985-01-0	1288.6	1,2		B1,M		-0.362214	-0.0688286	-0.310288	-0.259367	0.267517	0.17186	0.410714	0.0567439	-0.175085	0.146762	0.336626	0.168268	-0.097858	0.846931	0.720092	0.980486		0.01532	-0.0364737	0.0826909	0.00299722	0.0384808	-0.00838714	0.0122688	-0.00518695	-0.0243477	0.0112399		0.0066503	0.175062	7.97525	2.06663
leucine	M000025	C6H13NO2	C00123	61-90-5	A129002-101	7364-46-7	1266.17	1,2		B1,M		-0.150912	0.177024	0.496223	-0.144474	0.320202	0.271936	0.479925	0.0505734	-0.121466	0.379463	0.55558	0.307307	0.00464898	0.542919	0.659923	0.491773		-0.00129294	-0.022913	0.0427824	-0.0194847	-0.00152247	-0.0103286	0.00423531	-0.00603032	-0.00444324	0.00879225		0.112037	0.0077602	2.65461	7.5928
lysine	M000014	C6H14N2O2	C00047	56-87-1	A192003-101	55429-07-7	1912.3	3,4		B1,M		-0.0240557	0.0400941	0.418194	0.236207	0.144395	-0.0808737	0.183232	-0.0347938	-0.219158	-0.33143	0.185158	0.0029822	-0.110982	0.0126406	-0.211367	-0.0344481		-0.0162322	-0.0012003	0.00232452	-0.0238004	-0.0154048	-0.00439728	-0.00278513	-0.00434483	0.00675295	0.00482024		0.133207	0.230767	2.42047	1.72689
methionine	M000018	C5H11NO2S	C00073	63-68-3	A152001-101	27844-10-6	1514.5	1,2		B1,M		-0.234436	-0.00161642	-0.127318	-0.455176	0.451183	0.197686	0.291502	0.0181782	-0.158537	0.278897	0.413537	0.283947	-0.236619	0.378664	0.248774	-0.00971976		0.00124399	-0.0304314	0.0123183	0.000571393	0.0387127	0.00309473	0.00594668	0.00602304	-0.0115086	0.010064		0.045829	0.171295	4.00559	2.09413
methyl cysteine	M000130	C4H9NO2S	NA	1187-84-4	A144002-101	NA	1417.07	2		M		0.785859	0.2972	0.991669	0.391638	-0.0107296	-0.602317	-0.461177	-0.793335	-0.146436	-0.058835	-0.742313	-0.525378	0.0444213	-0.0693682	-0.0787102	-0.453473		-0.000923157	0.0788884	-0.0213774	-0.069716	-0.0311281	0.00881719	-0.00527395	-0.0232536	0.0254508	0.00268056		0.00075183	0.103807	15.0291	2.76043
N-acetyl-serine	M000023	C5H9NO4	NA	NA	A151001-101	NA	1501.1	2		M		0.0965569	-0.0348133	0.274796	-0.103505	0.850602	0.634069	1.41668	1.70635	0.407331	0.160612	1.09476	0.754517	-0.166599	0.0475221	0.129482	0.147024		-0.0553304	-0.0813737	0.00101619	0.0845064	-0.234601	-0.074695	-0.0284775	0.0147385	0.0316353	-0.0461466		0.000527781	0.0516675	16.5301	3.80935
norvaline	M000516	C5H11NO2	C01826	6600-40-4	A126001-101	7364-45-6	1231	2		M		-0.142905	-1.58064	-0.409115	-1.00188	0.267903	-0.906626	-0.586658	-0.189804	-0.114013	-0.351141	-0.497918	0.571576	-0.937845	-0.713332	0.227999	0.22963		0.0423091	-0.0578042	-0.0202598	-0.00487328	0.052564	0.00765151	0.0147734	0.0171082	-0.00687799	0.0135025		0.342193	0.208785	1.26945	1.84803
ornithine	M000028	C5H12N2O2	C00077	70-26-8	A182002-101	55556-70-2	1809.1	3,3,4		B1,B2,M		0.273204	-0.158277	-0.134914	-0.284816	0.619502	0.133953	1.15159	0.783622	-0.109388	-0.0805009	-0.149735	-0.369559	-0.15711	-0.104159	-0.177362	0.079965		-0.0441027	-0.0270687	0.0112015	0.0525663	0.0596967	0.00802526	-0.00329997	0.0142793	-0.0269636	0.00259149		0.00567343	0.641554	8.38268	0.582005
phenylalanine	M000011	C9H11NO2	C00079	63-91-2	A164001-101	2899-52-7	1629.33	1,2		B1,M		-0.222151	0.041671	-0.0268222	0.128391	0.251191	0.264007	0.472438	0.465604	-0.16336	0.18927	0.229085	0.439412	-0.500544	0.10643	0.119725	-0.260407		-0.0237279	-0.0470793	-0.00850972	-0.00646624	0.0145085	-0.00285271	-0.000180604	0.0107893	-0.00239856	0.0109463		0.00706235	0.0292838	7.82475	4.78462
proline	M000029	C5H9NO2	C00148	147-85-3	A132003-101	7364-47-8	1298	2		M		0.18825	0.485278	0.379658	-0.537133	-0.0766823	0.0771926	-0.3539	-1.20887	-0.130468	0.401226	-0.242213	-0.667431	0.0626637	0.5421	0.178826	0.309848		0.0261947	0.0697732	0.0348185	-0.0465825	0.0351388	0.0158374	0.00733237	-0.0246859	-0.00280554	0.00846821		0.0314191	0.00881272	4.65719	7.28724
pyroglutamic acid	M000037	C5H7NO3	C02238	98-79-3	A153002-101	213608-51-6	1519.43	2		M		-0.168398	-0.0416293	-0.162184	-0.104351	0.0421052	0.340617	0.349099	0.396074	-0.106984	0.157496	0.348072	0.323027	-0.152049	0.306634	-0.147672	0.314234		-0.00658231	-0.0429204	0.01842	0.00965141	0.0160703	-0.00580776	0.00330328	0.00741665	-0.00991447	0.00626107		0.0157663	0.0368545	5.99328	4.37534
serine	M000015	C3H7NO3	C00065	56-45-1	A138001-101	7364-48-9	1353.33	3,4		M,B2		-0.198218	-0.617596	-1.171	-0.951806	0.430766	-0.0903292	-0.0952731	0.180842	-0.281862	-0.477037	-0.252019	-0.34066	-0.0594787	0.373652	0.0580603	0.826597		0.0247063	-0.0224325	0.0675051	0.0527086	0.100932	0.0116356	0.0149742	0.00529151	-0.0437565	0.00592065		0.0062997	0.490812	8.11255	0.871782
threonine	M000016	C4H9NO3	C00188	72-19-5	A140001-101	64569-35-3	1379.43	2,3		B1,M		-0.279652	-0.186765	-0.284408	-0.509502	0.137541	0.212468	0.398658	0.311483	-0.220313	0.149731	0.1015	-0.0384701	-0.254581	0.364165	-0.199775	-0.357163		-0.01218	-0.0343022	0.00355497	0.0277996	0.0515818	0.0065993	0.00304326	0.0129886	-0.0183117	0.00625597		0.00664709	0.115888	7.97647	2.60826
tryptophan	M000012	C11H12N2O2	C00078	73-22-3	A223001-101	55429-28-2	2214.47	2,3		B2,M		-0.0891337	0.0775916	0.420214	0.384061	0.291557	0.124488	0.588025	0.694851	0.0257076	0.202114	0.406977	0.780008	-0.405007	0.00712723	-0.148325	0.115188		-0.0282301	-0.0592145	-0.0113779	-0.0127068	-0.0256831	-0.0146079	-0.00339289	0.0105605	0.00761196	0.0077141		0.00241694	0.00241578	10.8325	10.834
tyrosine	M000035	C9H11NO3	C00082	60-18-4	A194002-101	7415-19-2	1932.6	2,3		B1,M		0.0513596	-0.166984	0.100832	0.0067377	-0.0621872	-0.0688411	-0.208807	-0.224392	-0.209107	-0.204246	-0.0232696	-0.0538044	0.364767	0.343869	0.42161	0.30685		0.0191558	0.0125569	0.0384123	-0.0114895	-0.0107545	-0.00612852	0.00426736	-0.0116921	-0.00153831	-0.000444112		0.000114902	0.541886	24.5311	0.764686
valine	M000030	C5H11NO2	C00183	72-18-4	A122001-101	15984-93-7	1208.77	1,2		B1,M		-0.346305	-0.0489824	-0.229421	-0.44867	0.292811	0.186029	0.367658	-0.0166007	-0.0867772	0.237312	0.297759	0.19184	0.00902911	0.658967	0.472012	1.10789		0.0183237	-0.0301082	0.0747827	0.00937478	0.03812	-0.00629478	0.0116525	-0.00414669	-0.0237514	0.00837021		0.0139058	0.450055	6.25886	0.966058
Aromatics
(E)-4-hydroxycinnamic acid	M000117	C9H8O3	C00811	501-98-4	A195001-101	10517-30-3	1940.6	2		S		0.430917	0.331149	0.628364	0.577237	-0.326304	-0.0107224	-0.293868	-0.254294	-0.0374478	0.0546247	0.214321	0.0253411	-0.424794	-0.269428	-0.058614	0.0888588		-0.00785607	0.0145736	-0.0217191	-0.072932	-0.0427348	-0.00454011	-0.00329191	-0.0116319	0.0268351	0.00983524		0.00026871	0.219919	19.7418	1.78489
(Z)-4-hydroxycinnamic acid	M000587	C9H8O3	NA	NA	A180006-101	NA	1787.6	2		S		0.340832	0.220842	0.564112	0.575801	-0.413479	-0.00875856	-0.515926	-0.383932	0.0179008	0.116775	0.247935	-0.0301679	-0.312855	-0.242038	-0.211641	-0.0250928		-6.35688e-05	0.0218333	-0.0279984	-0.068895	-0.0467583	-0.00339743	-0.00321272	-0.0116179	0.0285547	0.0066078		0.000952358	0.731309	14.0897	0.437986
(Z)-ferulic acid	M000652	C10H10O4	NA	1014-83-1	A192002-101	67460-51-9	1914.97	2		S		0	8.63052	8.89384	8.41183	8.27582	8.38757	8.56798	8.38495	0.0387368	-0.300982	0.148449	-7.85036	0.117152	0.203087	0.303674	0.682639		-0.832486	0.414466	0.259455	-0.00468273	-0.028858	0.0107022	-0.16372	-0.126971	-0.0583599	0.00607366		0.00167115	0.612521	12.0434	0.632262
4-hydroxybenzoic acid	M000463	C7H6O3	C00156	99-96-7	A164003-101	2078-13-9	1630.47	2		S		-0.00178705	-0.27876	0.0475589	-0.125763	-0.000986904	-0.23803	-0.0752402	-0.114194	-0.176107	0.0899251	0.00999051	-0.171407	-0.39149	-0.231882	-0.0521562	0.0942302		-0.000211996	-0.00860238	-0.00482998	-0.019513	0.0171617	0.00392297	0.002668	0.000773745	0.00050778	0.00867537		0.898495	0.576251	0.193065	0.698276
benzoic acid	M000347	C7H6O2	C00180	65-85-0	A128003-101	2078-12-8	1251.2	1		S		-0.193693	-0.334684	-0.0873022	-0.286929	-0.0629734	-0.190631	-0.230238	-0.181828	-0.0178309	-0.0711237	-0.135306	-0.317581	-0.169278	-0.173255	-0.0988695	0.0814734		0.00757478	0.00624065	0.00210559	0.00389977	0.0195715	0.00572627	0.00249729	1.77327e-05	-0.00496956	0.00099539		0.475928	0.770066	0.905205	0.379732
catechin	M000832	C15H14O6	C06562	154-23-4	A289005-101	64138-54-1	2864.23	5		M		0.727743	0.494281	0.590955	0.323682	0.0287498	0.364088	-1.11933	-1.19271	-0.241168	-0.217285	-0.733402	-0.108202	-0.0837757	-0.0602743	0.0843325	-0.0132951		0.0201431	0.0936403	-0.00710652	-0.102417	-0.0103623	0.0149663	0.00166142	-0.0322562	0.0254368	0.0116812		0.0333712	0.360675	4.54958	1.21042
gallic acid	M000801	C7H6O5	C01424	149-91-7	A196011-101	2078-17-3	1944.5	4		S		-0.0827577	-0.376832	-0.154014	0.0660338	0.0312692	-0.306357	-0.114661	-0.0912288	-0.0195447	0.0483364	0.0919346	-0.120932	0.000359114	0.0916482	0.254027	0.300933		0.0141515	-0.00663832	0.0199111	-0.000628391	0.00251816	-0.00325074	0.00419561	-0.00228549	-0.00372671	0.00104284		0.0462426	0.338085	3.99072	1.28307
phenylpyruvic acid	M000572	C9H8O3	C00166	156-06-9	A160002-101	55494-13-8	1587.47	1	1	M		0.246101	0.0176724	0.525399	0.423482	0.136	0.136831	-0.251512	0.0580977	0.584037	0.362653	0.0296078	0.440854	-0.785893	-0.0772292	-0.358992	-0.538651		-0.0127595	-0.00526578	-0.0612452	-0.0348491	-0.0234189	0.00263278	-0.00524308	0.00587075	0.0221065	0.00482488		0.00847145	0.910072	7.38121	0.175849
salicylic acid	M000220	C7H6O3	C00805	69-72-7	A152003-101	3789-85-3	1507	2		S		-0.199998	-0.221583	0.0223661	0.156197	0.0541791	-0.305852	-0.0113171	0.119827	0.101504	0.0463232	0.33557	0.0498299	0.243667	0.158781	0.498955	0.458776		0.0134275	-0.0125613	0.0302837	0.00729734	-0.024157	-0.0126626	0.00234809	-0.0033714	-0.00140905	-0.00423793		0.00260196	0.016995	10.6021	5.83799
Phosphates
fructose-6-P	M000510	C6H13O9P	C00085	643-13-0	A232002-101	55530-74-0	2292.77	6	1	M		-0.160338	0.0568666	0.0833558	0.819294	0.331245	0.441709	0.650559	1.3044	0.354943	0.0644666	0.589056	1.24292	0.359965	0.253351	0.1492	0.749249		-0.0178274	-0.0748758	0.0247968	0.0328725	-0.0656973	-0.0331629	-0.00434057	0.0112619	0.00135636	-0.00813193		0.014257	0.000210981	6.20552	21.0147
galactose-6-P	M000712	C6H13O9P	C01113	NA	A232001-101	55530-75-1	2295.43	6,6	1,1	M,B1		0.125537	0.0240263	0.209995	0.833639	0.221174	0.36979	0.34605	0.972063	0.275935	0.0357594	0.400841	0.905174	0.352965	0.387877	0.184207	0.695755		-0.00972642	-0.0467393	0.0294655	0.0115286	-0.060856	-0.0277438	-0.00294504	0.00211682	0.0043545	-0.00568117		0.354384	0.000207764	1.23012	21.0979
glucose-6-P	M000513	C6H13O9P	C00092	56-73-5	A233002-101	55530-73-9	2307.1	6,6	1,1	M,B1		0.0180141	-0.025751	0.248443	0.182908	-0.155248	-0.094604	-0.0816567	0.0662627	-0.102143	0.114705	-0.020336	0.2966	0.0647307	0.179274	0.0879118	0.255165		0.00717681	-0.0122479	0.0138569	-0.0191342	-0.0244892	-0.0100045	0.00168456	-0.00420108	0.00631742	0.00235003		0.0357781	0.0224654	4.42697	5.28226
glycerol-3-P	M000328	C3H9O6P	C00093	29849-82-9	A177002-101	31038-11-6	1748.53	4		S		-0.158581	-0.275701	-0.203804	-0.264719	-0.13911	0.0504488	-0.0959509	0.141878	-0.0699788	0.108708	0.26696	0.180352	-0.370922	-0.269732	-0.45565	-0.151617		-0.00110931	-0.0323482	-0.0279723	0.00187377	0.0146191	0.00266537	0.00153494	0.0124871	0.000707623	0.00507905		0.00179198	0.32173	11.8067	1.33921
glycerophosphoglycerol	M000834	C6H15O8P	C03274	6418-92-4	A218002-101	32046-28-9	2171.97	5		M		0.0833421	0.0411698	0.126899	-0.0887818	-0.175945	0.0311535	-0.0700562	0.154822	-0.181003	0.0295036	-0.0556925	0.120362	0.0630242	0.0884938	-0.0259406	0.381311		0.00418344	-0.0095758	0.0187613	-0.0103156	-0.00509246	-0.00550331	0.00239777	-0.0032569	-0.000479551	0.00323672		0.374165	0.229625	1.16945	1.73285
mannose-6-P	M000711	C6H13O9P	C00275	NA	A231001-101	55530-76-2	2292.9	6,6	1,1	M,B1		0.141213	0.0600683	0.277551	1.28229	0.236887	0.341018	0.445128	1.2026	0.298104	0.163006	0.587158	1.20184	0.548496	0.309703	0.092488	1.04218		-0.0123977	-0.0614364	0.0337434	0.00802907	-0.0925756	-0.0388389	-0.00474115	0.00196257	0.0107092	-0.00784729		0.732212	8.06351e-05	0.436607	26.81
monomethyl phosphoric acid	M000507	CH5O4P	NA	812-00-0	A119001-101	18291-81-1	1167.53	2		M		0.206334	0.0856818	0.0785315	0.151971	-0.0341358	0.106306	-0.00347415	0.0697316	0.110525	0.126443	0.0340622	0.0707854	-0.0132948	0.246763	-0.142879	-0.0806812		-0.00159534	1.5657e-05	-0.00404644	-0.00391823	-0.00610683	-0.000919791	-0.000800976	-0.000165856	0.00273891	-2.26971e-06		0.254783	0.197843	1.60916	1.91408
myo-inositol-P*	M000724	C6H13O9P	C01177	NA	A243001-101	55568-91-7	2412.43	7		M		-0.106342	-0.276992	-0.205203	-0.396923	-0.282979	-0.280231	-0.308967	-0.319944	-0.390302	-0.0723949	-0.405087	-0.135441	-0.206468	-0.131834	-0.0242668	0.0525284		0.0162212	-0.00151475	0.00667143	-0.0154677	0.027719	0.00618113	0.00641453	-0.00159145	-0.00389886	0.00778203		0.17895	0.919288	2.03899	0.161944
phosphoenolpyruvate	M000745	C3H4O6P	C00074	73-89-2	A159005-101	NA	1590.3	3		S		-0.0499473	-0.149655	-0.121875	0.288362	0.132428	0.099645	0.443018	0.601465	-0.201437	-0.308059	0.506468	0.679414	0.100231	0.0561561	-0.0221651	0.145546		-0.0108552	-0.0557377	0.00658071	0.00981597	-0.0232684	-0.0161752	-0.000532619	0.00988853	0.000347517	0.00134574		0.248163	0.0399513	1.64028	4.23645
phosphoric acid	M000075	H3O4P	C00009	7664-38-2	A129001-101	10497-05-9	1264.1	3		M		0.07542	-0.104775	0.0123037	-0.0314814	-0.111132	-0.111817	-0.152879	-0.21054	-0.111634	-0.0353746	0.0275573	-0.0900241	0.0252758	-0.0922428	0.115032	0.130766		0.00925675	0.00598486	0.00453987	-0.0131747	-0.00226334	-3.26488e-05	0.00198432	-0.00402037	0.00256583	0.00182036		0.0330284	0.466578	4.56792	0.926776
Sugars
1,6-anhydro-beta-D-glucose	M000248	C6H10O5	NA	498-07-7	A172001-101	7449-14-1	1699.3	3		M		-0.235621	-0.232226	-0.15321	0.0392356	0.197532	0.255853	0.65562	0.858306	-0.0141003	-0.00935453	0.410238	0.373402	-0.10542	0.0808368	0.0159175	0.246487		-0.0212626	-0.0603026	0.0141966	0.0340115	0.00515248	-0.0112149	-0.000577396	0.0144786	-0.0121842	0.00118285		0.00032546	0.00344655	18.7808	9.75744
2-deoxy-glucose	M000475	C6H12O5	C00586	154-17-6	A178016-101	NA	1776.4	4	1	M		0.0447408	-0.363745	-0.190011	-0.436157	0.0286092	-0.27624	-0.199352	-0.272421	-0.134474	-0.138523	-0.52007	-0.767961	0.000416574	-0.0501	-0.157043	-0.256018		0.00409602	0.0314229	0.00305161	0.0178743	0.0451058	0.0159646	0.00175893	-0.0016731	-0.0128081	-0.00124787		0.0923141	0.0134922	2.92642	6.32382
alpha,alpha'-trehalose	M000671	C12H22O11	C01083	99-20-7	A274002-101	NA	2730.07	8		M		0.424103	0.235699	0.78072	0.210112	-0.16718	0.144706	-0.17615	-0.270083	-0.170283	-0.00237575	-0.333854	-0.258128	0.477894	0.0504735	-0.101196	-0.0206786		-0.00384019	0.0488762	0.00574588	-0.0294588	-0.033438	-0.00119274	-0.00475677	-0.0166709	0.0127682	-0.00339259		0.0164919	0.525885	5.89986	0.797074
cellobiose	M000772	C12H22O11	C06421	528-50-7	A269006-101	NA	2678.6	8	1	M		0.0642961	0.129121	0.450959	0.183027	-0.0754329	0.054304	-0.125609	0.0495279	-0.0203115	0.0610817	0.0588277	0.180696	0.258669	0.109421	0.0815881	0.11576		0.00176804	0.0067192	0.00708587	-0.0161391	-0.0348942	-0.0086668	-0.00183211	-0.00685139	0.00954737	-0.00224298		0.119008	0.833076	2.57204	0.287929
fructose	M000606	C6H12O6	C00095	57-48-7	A187002-101	56196-14-6	1856.23	5,5	1,1	M,B1		0.747032	1.20771	2.72711	2.77087	-0.368201	0.315928	2.02842	3.03997	0.0550715	1.03161	2.98568	3.17508	0.0220762	-0.0376733	-0.161804	-0.13087		-0.1072	-0.207883	-0.083948	-0.0914524	-0.296828	-0.0968854	-0.0303988	0.0267546	0.0882727	0.00490541		0.0211621	0.0116263	5.39846	6.65034
galactose	M000043	C6H12O6	C00124	59-23-4	A188001-101	NA	1874.7	5	1	M		0.243465	0.238635	1.1405	1.32713	-0.106029	-0.0699123	0.187557	0.655073	0.0277463	0.276657	0.879183	2.41009	0.446025	0.301241	0.456607	-1.00834		-0.00210014	-0.0808846	-0.06584	-0.0577739	-0.170181	-0.0459133	-0.00986126	0.00999724	0.057783	-0.00469308		0.335195	0.48308	1.29276	0.889009
gentiobiose	M000296	C12H22O11	C08240	554-91-6	A283011-101	NA	2798.07	8,8	1,1	M,B1		-0.0688851	-0.0843874	0.0805446	-0.328723	0.0872231	0.0321172	-0.114907	-0.109577	-0.171912	-0.23414	-0.329527	-0.108692	0.53787	0.202393	0.133756	-0.0821214		0.00990058	0.0224689	0.0211189	0.0183653	0.00450306	0.00151828	0.000875978	-0.0054115	-0.00731993	-0.00670787		0.024597	0.20481	5.10885	1.87154
glucose	M000040	C6H12O6	C00031	50-99-7	A189002-101	34152-44-8	1881.63	5,5,5	1,1,1	M,B1,B2		0.198335	0.469623	2.00209	2.13164	-0.29042	-0.059571	1.3098	2.19238	-0.0343118	0.760438	2.23161	2.56411	0.210816	0.197961	0.61624	0.458954		-0.0534516	-0.168603	-0.0175876	-0.0722405	-0.237521	-0.0849745	-0.0159409	0.0129234	0.0625126	0.00332478		0.0811496	0.00164182	3.11342	12.1041
lyxose	M000576	C5H10O5	C00476	1114-34-7	A164008-101	NA	1639.77	4	1	B1		0.402215	0.572088	0.857234	0.980645	0.113292	0.210382	-0.0186138	0.283028	0.106648	-0.0970362	0.372261	0.897878	0.737832	0.407069	0.711417	0.66677		0.0048952	0.00383659	0.0357269	-0.0423797	-0.105189	-0.0310192	-0.00415684	-0.0191255	0.0245987	-0.00594341		0.0195001	0.0884202	5.55996	2.98839
maltose	M000048	C12H22O11	C00897	69-79-4	A274001-101	NA	2727.13	8,8	1,1	M,B1		-0.0268582	-0.224207	-0.282933	-0.205075	-0.0756885	-0.165789	-0.314962	-0.137661	-0.105435	-0.133169	-0.138597	-0.184691	0.497698	0.490174	0.337748	0.446092		0.029551	0.0120705	0.0496596	0.0152071	0.00754344	-0.00341156	0.00689875	-0.00886223	-0.0121641	-0.00458177		1.31197e-07	0.0124115	122.096	6.50567
mannose	M000633	C6H12O6	C00936	3458-28-4	A188002-101	NA	1869	5,5	1,1	M,B1		0.0673172	-0.0745721	-0.150577	-0.264364	-0.25443	-0.256681	-0.58123	-0.5975	-0.0474208	-0.296567	-0.199437	-0.336894	0.209579	0.0664796	1.78834	1.99354		0.0571989	0.0318045	0.113761	-0.0356772	0.00201399	-0.0103698	0.0159571	-0.0318932	-0.0117722	0.00520221		0.025482	0.788474	5.04215	0.352632
melezitose	M000051	C18H32O16	C08243	10030-67-8	A346001-101	NA	3439.35	11		S		0.121131	0.154468	0.206591	-0.119589	0.0172742	0.181169	-0.575406	-0.250801	9.99864	0	0	0	8.77307	0	0	0		0.183105	0.360243	-0.11232	0.696009	-0.44715	-0.0443268	-0.0678947	0.0217126	0.00480854	-0.308315		0.147841	0.0789196	2.28328	3.1545
melibiose	M000171	C12H22O11	C05402	585-99-9	A287003-101	NA	2853.28	8	1	M		-0.128506	-0.00272025	0.210657	-0.187483	0.000777774	0.290801	-0.194388	-0.0105362	0.0537389	-0.240545	0.139652	0.170613	0.591441	0.672776	0.302794	-0.182962		0.0153828	0.0124537	0.025991	0.0161439	-0.0201569	-0.00702648	0.000794314	-0.00604816	-0.00245868	-0.00912203		0.251709	0.649692	1.62349	0.568285
raffinose	M000049	C18H32O16	C00492	512-69-6	A337002-101	NA	3362.87	11		S		0.259094	0.152545	1.88024	2.47505	-0.310726	0.26611	1.21134	2.47645	-0.0860263	0.0396878	1.38485	2.63651	0.555001	0.273614	1.60568	2.57157		-0.0326886	-0.159274	0.102673	-0.0723679	-0.243177	-0.102748	-0.00718089	-0.0109829	0.0428777	0.00340392		0.161514	1.78267e-07	2.16901	113.839
rhamnose	M000590	C6H12O5	C00507	3615-41-6	A172002-101	NA	1709.7	4	1	M,B1		0.0502815	0.077874	0.105953	0.137733	-0.109355	-0.123413	-0.0852449	-0.0449138	-0.020738	-0.0346469	0.0718922	0.0637345	0.125887	0.0168798	0.18447	0.162961		0.00620063	0.00246543	0.00825285	-0.0109896	-0.0201801	-0.00578629	0.000248854	-0.0046866	0.00521559	-0.000910802		1.8037e-05	0.00444941	38.6972	9.03415
ribose	M000582	C5H10O5	C08353	50-69-1	A168002-101	56196-08-8	1666.87	4	1	M,B1		-0.0535332	-0.0681438	0.106338	0.288721	-0.188737	-0.274593	0.163862	0.599883	0.179083	-0.241362	0.448636	0.809558	0.263676	0.147343	0.332527	0.710339		0.0119415	-0.0517189	0.0269215	0.0088211	-0.0613633	-0.028005	0.00120314	0.00305188	0.00604855	-0.00590408		0.0372688	0.000399292	4.35595	17.7995
sorbose	M000630	C6H12O6	C00764	3615-56-3	A186008-101	NA	1856.65	5,5	1,1	M,B1		0.836245	1.27257	2.50639	2.62131	-0.335771	0.34122	1.91939	2.71904	0.0530054	0.982419	2.73947	2.88505	0.0306174	0.0440498	0.236869	0.307766		-0.0935151	-0.185302	-0.0537666	-0.0959838	-0.272103	-0.091259	-0.0255587	0.0175815	0.0792434	0.00731812		0.0145529	0.00330064	6.16182	9.88403
sucrose	M000044	C12H22O11	C00089	57-50-1	A264001-101	19159-25-2	2629.23	8		M		0.0690672	-0.206141	-0.01934	-0.0757735	-0.0375816	-0.350619	-0.38549	-0.423984	-0.585188	-0.402744	-0.425668	-0.509442	-0.0348509	-0.0439886	0.118732	0.102596		0.00840827	0.0275088	0.0254897	-0.0322998	0.0218736	0.00665041	0.00451422	-0.0133573	-0.0024897	0.00864648		0.0012598	0.678113	13.0398	0.521501
xylose	M000579	C5H10O5	C00181	58-86-6	A166001-101	56196-07-7	1651.63	4	1	B1,M		0.28467	0.776155	0.543647	0.740687	-0.206491	-0.115012	-0.129392	-0.290925	0.146122	-0.703619	-0.0710101	0.157419	0.44701	0.350759	0.550438	0.667671		0.00836925	0.0419167	0.0471139	-0.0411565	-0.0738319	-0.0185553	-0.00280664	-0.026732	0.016498	-0.00569231		0.00329151	0.619971	9.89217	0.619161
Structure-classified MS tags
A178003 Sugar (O-methyl)	NA	NA	NA	NA	A178003-101	NA	1760.93	NA		NA		0.147584	-0.0343566	0.376142	0.63821	-0.528901	-0.348648	0.0699902	0.25067	0.0669446	0.195548	0.46723	0.947651	-0.00425968	0.152979	0.0741993	0.395242		0.0129168	-0.0535348	-0.001796	-0.0346465	-0.0796844	-0.0281475	0.00070514	0.00140223	0.0232803	0.00158287		0.00245899	0.000616936	10.7783	15.8534
A199003 acid (pentahydroxy)	NA	NA	NA	NA	A199003-101	NA	1978.93	NA		NA		0.186493	-0.0853999	0.127734	-0.25965	-0.156949	-0.0278621	-0.16303	-0.615635	-0.0746239	-0.0118331	-0.16206	-0.409868	0.591071	0.089404	0.295102	0.152203		0.0227373	0.0436865	0.0218436	0.00121815	-0.00135374	0.00369592	0.00225115	-0.0125175	-0.00204742	-0.0066302		0.00276734	0.0143989	10.4124	6.18442
A202004 inositol conj.1	NA	NA	NA	NA	A202004-101	NA	2008.9	NA		NA		-0.0259998	-0.0545883	0.0124467	-0.196736	-0.198062	-0.352456	-0.351353	-0.607233	0.0860554	0.0812533	0.185984	-0.457469	-0.233835	-0.134311	-0.317163	-0.360834		0.0102631	0.0237077	-0.0276956	-0.0157486	0.00751996	0.0102175	0.000358258	-0.00151636	0.00722195	0.000940811		0.00780958	0.0147435	7.57736	6.13423
A203010 inositol conj.2	NA	NA	NA	NA	A203010-101	NA	2016.77	NA		NA		0.558442	0.419919	0.825492	0.0175904	0.981061	0.429203	1.05047	1.0933	-0.607657	-0.605792	0.280981	0.0435431	0.463402	0.394809	0.0603416	0.320261		-0.0561325	-0.0143863	0.049742	0.00741879	0.00257036	-0.00991432	-0.00675913	-0.00469951	-0.0132396	0.00519776		0.00858135	0.473098	7.35045	0.911686
A294002 inositol conj.3	NA	NA	NA	NA	A294002-101	NA	2921.1	NA		NA		0.519515	0.223713	0.694611	0.115043	0.249406	-0.05712	-8.92593	-8.92593	-0.164154	-0.275542	-0.267904	-0.058806	0.816084	0.325815	0.0956047	0.239083		0.323229	0.451858	-0.0464579	-0.448854	-0.0827841	0.0679092	0.0427577	-0.149851	0.131504	0.0249215		0.0754167	0.398784	3.22195	1.0988
A300001 inositol conj.4	NA	NA	NA	NA	A300001-101	NA	2982.37	NA		NA		0.432213	0.486644	0.854926	0.439339	-0.200673	0.0750695	-0.314646	-0.292199	0.00276172	-0.000760177	-0.290857	0.159909	0.473644	0.273626	0.588949	0.341243		0.0115915	0.0442774	0.0270144	-0.0494034	-0.0609992	-0.0117492	-0.00191668	-0.0240317	0.0190313	-0.00256781		0.00176496	0.98272	11.8579	0.0533568
Non-identified MS tags
A136002	NA	NA	NA	NA	A136002-101	NA	1333.07	NA		NA		0.542854	-0.3221	0.0663936	-0.405218	-0.285994	-0.124914	-0.588732	-0.0276842	-0.902143	-0.848208	-0.567151	-0.286334	0.389637	-0.179048	0.135005	0.142851		0.0134128	0.0219184	0.0291622	-0.0258338	0.0101419	0.00219259	0.00464445	-0.0126894	-0.00174934	0.00556421		0.038116	0.599748	4.31711	0.655073
A144006	NA	NA	NA	NA	A144006-101	NA	1428.22	NA		NA		0.243273	0.0905135	0.212777	0.108996	-0.00726378	-0.116764	-0.0204748	-0.151672	-0.415273	-0.304858	-0.26163	-0.343545	0.131768	-0.0602042	0.21739	0.0438842		-0.00598647	0.0243277	0.0180505	-0.0240813	0.000299921	0.00149381	-0.000441697	-0.0113893	0.00149047	0.00414083		1.05467e-05	0.0538014	44.0149	3.74424
A145008	NA	NA	NA	NA	A145008-101	NA	1446.8	NA		NA		0.464041	0.0291766	0.37085	-0.00242335	-0.0174211	-0.139416	-0.240272	-0.35137	-0.427652	-0.221491	-0.624884	-0.38836	0.150022	-0.0568051	0.0223588	-0.222026		-0.00148681	0.042811	0.00310562	-0.0320755	0.00540271	0.00817591	-0.000729866	-0.0131915	0.00516944	0.00406542		0.0020007	0.16013	11.4404	2.18005
A147001	NA	NA	NA	NA	A147001-101	NA	1457.8	NA		NA		0.200057	0.0782393	0.158727	0.0813733	-0.0761044	-0.181542	-0.115799	-0.284719	-0.463644	-0.372596	-0.342754	-0.443133	0.127482	0.00534768	0.248793	0.0642676		-0.00110099	0.0306651	0.0248364	-0.0275565	0.00427986	0.00260968	0.00088312	-0.0141431	0.000351825	0.00478902		1.70579e-06	0.0513697	67.6215	3.8187
A147005	NA	NA	NA	NA	A147005-101	NA	1461.37	NA		NA		-0.140243	-0.138142	0.00690203	-0.309136	0.179927	-0.0407586	0.260328	0.142012	-0.30344	-0.263496	-0.246817	0.0371413	0.359657	0.192443	0.161067	0.339058		0.00223736	-0.00668056	0.0397576	0.0197367	0.0136562	-0.00377715	0.00297525	-0.00229572	-0.0139339	-0.00104263		0.00282799	0.632399	10.3463	0.597625
A147011	NA	NA	NA	NA	A147011-101	NA	1465.4	NA		NA		0.155418	0.0988893	0.274725	-0.0523244	0.103638	0.08371	-0.0213771	0.287507	-0.0246971	0.0777969	-0.0952637	-0.038738	0.196438	0.175408	0.0672139	0.056318		-0.0052258	0.00599526	0.0112293	0.00333837	-0.00514254	-0.00212989	-0.00133601	-0.00299658	-0.00156316	-0.00176349		0.31054	0.875999	1.37954	0.225972
A151002	NA	NA	NA	NA	A151002-101	NA	1498.57	NA		NA		-0.533506	-0.442793	-1.06055	-0.696505	0.709773	0.542312	1.20393	1.47934	0.31272	0.217282	0.986289	0.556347	-0.979283	0.667706	-0.354885	-0.900968		-0.0407683	-0.127754	-0.0290255	0.0970501	0.0938139	0.00602317	0.00216983	0.0495018	-0.037676	0.00758443		0.00537661	0.773625	8.52375	0.374469
A159001	NA	NA	NA	NA	A159001-101	NA	1581.7	NA		NA		-0.190434	0.0492932	-0.111201	-0.96382	0.0721726	0.165649	-0.107608	-0.627643	-0.354043	-0.0820744	-0.0610953	-0.0606199	0.244184	0.950731	0.0862421	0.337934		0.0325023	0.0112117	0.0589289	-0.000641621	0.0524864	0.00671748	0.0124843	-0.0100768	-0.0206699	0.00691052		0.034117	0.0968902	4.51047	2.8575
A160001	NA	NA	NA	NA	A160001-101	NA	1589.93	NA		NA		0.503822	0.400942	0.69161	1.13429	0.544658	0.304859	0.409212	0.629247	0.166301	-0.191887	0.593022	0.828918	0.657132	0.451853	0.519536	0.955778		-0.011333	-0.0132372	0.0472034	-0.0227101	-0.0868902	-0.0312613	-0.0048724	-0.0139578	0.0139094	-0.00459764		0.0831147	0.00433475	3.07833	9.10624
A161003	NA	NA	NA	NA	A161003-101	NA	1596.57	NA		NA		0.541908	0.423138	0.890326	0.463981	0.143423	0.165372	-0.374323	-0.566355	0.155336	0.320684	-0.242001	0.0198798	-0.363656	-0.559973	0.0869762	0.347575		-0.00537054	0.049189	-0.0238409	-0.0795681	-0.0303244	0.00464477	-0.00376388	-0.0183004	0.0266623	0.00913082		0.0667975	0.99758	3.4054	0.013948
A164002	NA	NA	NA	NA	A164002-101	NA	1628.9	NA		NA		-0.373143	-0.282539	-0.442431	-1.11712	0.481688	0.0931906	0.20977	0.142359	0.24803	-0.0138152	0.148137	-0.0903529	0.0663231	1.19646	-0.691974	-0.738296		0.00778342	-0.0185849	0.00675144	0.0772046	0.0738183	0.0140132	0.00513891	0.0174721	-0.0318037	-0.00583462		0.156234	0.205232	2.21172	1.86902
A173004	NA	NA	NA	NA	A173004-101	NA	1719.66	NA		NA		-0.180425	-0.450066	-0.338896	-0.895535	0.0923349	0.0425497	-0.0163856	-0.129816	-0.168471	-0.0894691	-0.488708	-0.704062	0.0472687	-0.0918582	-0.278108	-0.431559		-6.22053e-05	0.0192308	-0.00242807	0.0456449	0.0697006	0.0207216	0.00214671	0.0070362	-0.0227572	-0.00278221		0.00308965	0.00234227	10.0797	10.9317
A176001	NA	NA	NA	NA	A176001-101	NA	1746.36	NA		NA		0.402899	0.398997	0.721111	0.142263	-0.257288	0.237948	-0.376494	-0.619471	0.00979357	0.0659187	-0.482342	-0.28647	0.0628646	0.00680314	0.443262	0.193463		0.0074007	0.0614019	0.0128552	-0.0536721	-0.020906	0.00336283	-0.000912197	-0.0231716	0.0138972	0.00279467		0.0217951	0.443355	5.34097	0.982436
A212001	NA	NA	NA	NA	A212001-101	NA	2104.97	NA		NA		0.0252883	-0.0488242	0.169112	0.0332512	0.0341303	0.161258	0.145168	0.20795	-0.141911	-0.0448912	-0.0589146	0.129407	0.10777	0.322961	0.0171387	0.000320214		-0.00506155	-0.00916654	0.0160776	0.00101895	-0.00215959	-0.00452422	0.000256553	-0.00104946	-0.00303256	0.00127241		0.256286	0.68675	1.60223	0.507607
A213001	NA	NA	NA	NA	A213001-101	NA	2119.9	NA		NA		0.695002	0.854816	1.30392	0.773677	-0.00663263	-0.0114297	-0.170699	0.216026	-0.394068	-0.0841069	0.00162677	0.142794	-0.0839313	-0.234192	0.352989	0.355433		-0.0275323	0.0264072	0.00581141	-0.0965399	-0.0703825	-0.0137836	-0.00725918	-0.023725	0.0318536	0.0119785		0.000337635	0.132167	18.6013	2.4309
A214004	NA	NA	NA	NA	A214004-101	NA	2135.9	NA		NA		0.196436	0.338804	0.664585	0.313424	0.00797424	-0.0241804	-0.257728	-0.209251	0.110423	0.0271994	0.200245	0.491699	-0.171017	-0.201836	0.0879149	0.133031		0.00193442	0.00667674	-0.0186043	-0.0534395	-0.0488492	-0.00794432	-0.00238076	-0.0082739	0.0241521	0.00429644		0.0144657	0.523428	6.17458	0.802136
A217003	NA	NA	NA	NA	A217003-101	NA	2158.31	NA		NA		0.0191056	-0.157952	0.154881	0.0977059	-0.139942	0.0945489	0.193221	0.47527	0.00686923	0.183272	0.18332	0.512896	-0.129212	0.066016	0.0491446	0.180295		-0.00338729	-0.0428207	0.000497103	-0.00187213	-0.018874	-0.0118301	0.000636043	0.00701119	0.00322001	0.0028363		0.12685	0.00838673	2.48581	7.40526
A228001	NA	NA	NA	NA	A228001-101	NA	2263.63	NA		NA		0.0901673	0.130669	0.423455	0.125608	-0.0664035	0.105521	0.0415226	0.11296	-0.0675289	0.0442643	-0.0166128	0.232021	0.215804	0.194184	0.00195165	0.0600021		-0.00242342	-0.000368552	0.00802076	-0.011412	-0.0264513	-0.00790649	-0.00162502	-0.00446527	0.00634201	-0.000937681		0.403166	0.778574	1.08674	0.367168
A229001	NA	NA	NA	NA	A229001-101	NA	2276.64	NA		NA		0.112539	0.0590675	0.284674	-0.012423	0.0545568	0.250933	0.182812	0.124802	-0.156526	-0.0675214	0.022721	0.00262693	0.285745	0.261028	-0.0158762	0.0519681		-0.00694515	0.00387818	0.0174119	0.00145291	-0.00561963	-0.00352367	-0.00114097	-0.00397946	-0.00234413	-0.000820135		0.139839	0.751094	2.35617	0.408021
A237001	NA	NA	NA	NA	A237001-101	NA	2360.1	NA		NA		0.11376	0.172878	0.667607	0.134432	-0.131429	0.0876948	-0.0726546	0.0156932	-0.0469026	0.0351914	0.0577904	0.253437	0.274984	0.223519	0.111017	0.342851		0.00370018	0.00586882	0.0197822	-0.0250408	-0.0410688	-0.0121647	-0.000853463	-0.0105833	0.0102807	-0.000627844		0.112464	0.651596	2.64938	0.565096
A237002	NA	NA	NA	NA	A237002-101	NA	2355.7	NA		NA		0.0820242	0.152247	0.427776	0.226148	-0.132744	0.0338799	-0.199333	-0.211391	0.846646	0.235712	0.637439	0.2056	0.107977	0.0202184	0.186407	0.29512		0.016453	0.0132034	-0.0135446	-0.00305162	-0.0572048	-0.0101677	-0.00317744	-0.00388398	0.0164188	-0.0114828		0.0155807	0.674726	6.01801	0.526989
A240002	NA	NA	NA	NA	A240002-101	NA	2384.6	NA		NA		-0.0248112	0.180939	0.501359	0.0386715	-0.0706558	-0.123286	-0.038231	-0.0923711	0.121654	0.0495093	0.22791	0.413042	0.453071	0.330009	0.242659	0.326011		0.0163125	0.000753584	0.0203438	-0.00932296	-0.0480128	-0.01487	0.000378936	-0.00790399	0.0091041	-0.00592298		0.0283455	0.684271	4.84424	0.511581
A250001	NA	NA	NA	NA	A250001-101	NA	2482.9	NA		NA		0.04357	0.0899872	0.236481	0.0521893	-0.181027	-0.0671067	-0.224753	-0.252798	-0.0186724	0.00235021	-0.0450773	-0.0362982	-0.125298	-0.0480193	-0.0905591	-0.19219		0.00214101	0.0128517	-0.013535	-0.0236482	-0.0119281	0.001367	-0.000909594	-0.00411079	0.00981774	0.00203916		0.000481329	0.158919	16.9406	2.18979
A254002	NA	NA	NA	NA	A254002-101	NA	2528.13	NA		NA		0.00836703	0.0199143	0.0175441	-0.071063	-0.0570624	-0.0217519	-0.231116	-0.172488	0.0298403	0.0470311	-0.0462512	-0.0520414	0.0188789	0.108105	0.000543445	-0.253384		0.0069533	0.0117172	-0.00791295	-0.00471234	9.35378e-05	0.00324622	0.000349983	-0.00156764	0.00281077	-0.00086025		0.128501	0.0269675	2.46847	4.93628
A267001	NA	NA	NA	NA	A267001-101	NA	2656.76	NA		NA		0.160476	0.249473	0.418695	0.123733	-0.093932	0.0974555	-0.0234876	-0.0710989	-0.00734299	-0.273317	-0.00864763	-0.116081	0.486352	0.250789	0.219485	0.0745522		0.000908697	0.028275	0.0216886	-0.00448026	-0.0311346	-0.00655963	-0.00287457	-0.0118544	0.00441946	-0.00675491		0.00728353	0.413169	7.74831	1.05974
A267004	NA	NA	NA	NA	A267004-101	NA	2661.42	NA		NA		-0.123146	0.260703	0.643007	0.270238	-0.0512743	0.219257	0.222734	0.704049	0.177641	0.297485	0.811491	1.14863	-0.0242141	-0.141752	-0.0922726	-0.295211		-0.0157481	-0.0582073	-0.0432212	-0.0121642	-0.0730415	-0.0215751	-0.00680498	0.0134473	0.0241025	-0.00188603		0.0283608	0.13753	4.84325	2.37814
A276009	NA	NA	NA	NA	A276009-101	NA	2745	NA		NA		0.794713	0.404321	1.01876	0.344804	-0.0977852	0.33357	0.0569507	-0.416301	-0.024739	-0.485484	0.190121	-0.0868476	-0.272194	-0.100605	0.117975	0.00333836		-0.0171568	0.037423	-0.0100944	-0.0707589	-0.0364815	-0.00113572	-0.0053886	-0.0175167	0.0231953	0.00843935		0.00767083	0.239276	7.62105	1.6836
A278005	NA	NA	NA	NA	A278005-101	NA	2769.44	NA		NA		-0.129632	0.0362509	0.413574	-0.220128	-0.0871679	0.0316111	-0.336057	-0.320168	0.0833875	-0.150693	-0.130923	0.123328	0.549964	0.157445	0.28005	0.0868828		0.0210903	0.0288555	0.0164523	-0.000299398	-0.0306347	-0.00535463	0.00025848	-0.0104917	0.0051957	-0.00922959		0.102442	0.68413	2.77896	0.511807
A284004	NA	NA	NA	NA	A284004-101	NA	2827.29	NA		NA		0.0547348	0.0513677	0.29945	0.0187793	0.0281209	-0.00947461	-0.049252	0.00471421	-0.309625	-0.134404	-0.400451	-0.0845908	0.0701259	0.196823	-0.354136	-0.605015		-0.0129623	0.0139868	-0.0106376	-0.00910369	0.00197237	0.00431157	-0.00311018	-0.00195408	0.00307742	0.00146624		0.194097	0.627307	1.93769	0.606403
A296001	NA	NA	NA	NA	A296001-101	NA	2956.03	NA		NA		0.465918	0.455559	0.739698	0.415523	-0.174775	0.0334297	-0.2666	-0.303032	-0.0338877	-0.0558701	-0.40232	0.131505	0.484401	0.260391	0.0126299	0.108864		0.00599677	0.0442505	0.0109651	-0.0390648	-0.0516524	-0.00714074	-0.00347339	-0.0191266	0.0178008	-0.00379529		0.00258309	0.612708	10.6247	0.631932
A311002	NA	NA	NA	NA	A311002-101	NA	3092.87	NA		NA		-0.123624	0.0258694	0.248036	-0.112976	-0.0435059	0.082049	-0.0927708	-0.0791156	0.0961618	-0.142506	-0.404783	0.00558272	0.0929619	-0.00192267	0.118922	-0.241568		-0.00017231	0.0185719	-0.00242595	0.0053387	-0.0067452	0.00158918	-0.00215027	-0.00283926	0.00137814	-0.00475887		0.799049	0.827149	0.337189	0.296477
*myo-inositol-1-P and/or myo-inositol-2-P

## Sheet: ROOT avg data (log resp. ratio)
	Metabolite				Analyte (derivatized)							Log(response ratio) based on specific t0 (Root)																	PCA_ICA Loadings											2-way ANOVA
Metabolite Group	MPIMP-ID	Sum Formula	KEGG-ID	CAS-ID	MPIMP-ID (of main product if applicable)	CAS-ID	RI expected (of main product if applicable)	TMS	MEOX	M=major-, B=byproduct, S=single)		AAS root 3h	AAS root 24h	AAS root 72h	AAS root 240h	TGV root 3h	TGV root 24h	TGV root 72h	TGV root 240h	ALT root 3h	ALT root 24h	ALT root 72h	ALT root 240h	KOR root 3h	KOR root 24h	KOR root 72h	KOR root 240h		PC1	PC2	PC3	PC4	PC5	IC1	IC2	IC3	IC4	IC5		Adj. p-values (GENOTYPE)	Adj. p-values TIME POINT)	F-ratio (GENOTYPE)	F-ratio (TIME POINT)
Acids (miscellaneous)
(Z)-aconitic acid	M000113	C6H6O6	C00417	585-84-2	A176002-101	55530-71-7	1740.47	3		S		0.038067	0.083544	-0.389846	0.492424	0.0967947	0.727643	-0.0570805	-0.449993	0.131755	0.464788	0.446585	-0.0655407	-1.09937	-0.479557	-0.558671	-0.585331		-0.00604692	0.0310903	0.0690866	0.0186571	0.101853	0.0144256	-0.0422027	-0.00667012	-0.0119483	0.0387623		0.0212662	0.402589	5.38886	1.08832
2-hydroxyglutaric acid	M000809	C5H8O5	C03196	13095-48-2	A158010-101	55530-62-6	1566.27	3		S		0.536774	0.700757	0.828304	0.466307	0.186366	0.435323	0.181907	-0.791474	0.263161	0.879094	0.018154	0.177187	0.0881378	0.331872	0.258875	0.437868		-0.0101195	-0.0231391	0.0499042	-0.0678513	0.0888812	0.0127235	-0.011824	-0.0114696	-0.0181951	0.0496032		0.11464	0.223092	2.62308	1.76759
2-isopropylmalic acid	M000806	C7H12O5	C02504	3237-44-3	A158003-101	NA	1570.43	3		S		0.427228	0.135987	0.893026	0.596028	-0.0314488	0.498144	-0.124622	-1.03545	0.549064	0.606559	0.192252	0.111679	-1.26881	-0.336752	-1.01411	-0.691922		-0.00975941	0.02959	0.138029	-0.0448517	0.116264	0.0168135	-0.0350486	0.00510752	-0.0282952	0.0610153		0.00728902	0.509248	7.74645	0.831842
2-methylmaleic acid	M000465	C5H6O4	C02226	498-23-7	A137003-101	77220-12-3	1345.13	2		S		-0.0760247	0.154032	-0.00344289	0.135761	0.289904	-0.428575	0.206418	0.828565	-0.069205	-0.163795	-0.149181	-0.116821	0.288362	0.378283	-0.0181017	-0.080711		-0.000979846	0.0164386	-0.026918	0.0119315	-0.0918064	-0.0124496	0.025672	0.0158823	0.00726349	-0.0395469		0.47253	0.776658	0.912991	0.369992
2-methylmalic acid	M000066	C5H8O5	C02612	2306-22-1	A148001-101	NA	1464.3	3		S		0.0121306	0.154331	-0.0606881	0.214726	0.428654	-0.244487	-0.199253	0.0305828	-0.0598986	-0.189014	-0.349833	-0.226056	0.213976	0.0851142	-0.236856	-0.0553904		0.0107433	0.0114369	-0.00690711	-0.0298412	-0.0394912	-0.00854932	0.0187259	0.00672828	-0.0037176	-0.0108291		0.132729	0.0621174	2.42526	3.51744
2-oxoglutaric acid	M000571	C5H6O5	C00026	328-50-7	A158004-101	60022-87-9	1568.23	2	1	M		0.428757	0.142014	0.901327	0.597117	-0.120706	0.495775	-0.167461	-2.04683	0.564829	0.616316	0.132419	0.10521	-1.25105	-0.323628	-0.970641	-0.642348		-0.000249904	0.0107264	0.156784	-0.0776775	0.182669	0.0239629	-0.0473161	-0.00738435	-0.0365256	0.0943074		0.0441814	0.467572	4.06652	0.92446
3-oxoglutaric acid	M000468	C5H6O5	NA	542-05-2	A154005-101	72361-20-7	1534.83	2	1	M		-0.419938	-0.253365	-0.270688	-0.456856	0.00928537	-0.348336	-0.418436	0.652908	-0.0371319	0.0125515	0.108598	0.211923	-0.512268	-0.193064	-0.517935	-0.189164		0.00448861	0.0177083	0.000709217	0.0630372	-0.0417581	-0.00415625	-0.0039331	0.0128103	0.0120132	-0.0262726		0.100852	0.338689	2.80092	1.28106
citric acid	M000069	C6H8O7	C00158	77-92-9	A182004-101	14330-97-3	1804.57	4		S		0.749031	0.583727	0.791325	0.879162	0.07013	0.0066664	-0.642801	-0.882956	0.158481	0.114953	0.186373	0.115521	-1.18175	-0.519297	-0.642209	-0.521493		-0.00448129	0.0118861	0.130938	-0.0705386	0.0257669	0.00507855	0.000740897	0.0246429	-0.0237308	0.0327963		0.000741903	0.922342	15.0834	0.157287
fumaric acid	M000067	C4H4O4	C00122	110-17-8	A137001-101	17962-03-7	1346.23	2		S		0.133449	0.201209	0.271982	0.658463	-0.206246	-0.304183	-0.263241	-0.470004	0.444714	0.303976	0.165149	0.13971	0.0509607	0.201789	-0.270783	-0.157448		0.00572456	-0.0109587	0.0597784	-0.0271553	-0.0217382	-0.00151071	0.0105656	0.0198661	-0.00482807	0.00353204		0.00508145	0.772245	8.67377	0.376508
isocitric acid	M000608	C6H8O7	C00311	320-77-4	A182003-101	55517-57-2	1804.57	4		M		0.521535	0.428086	0.673333	0.75945	0.0623537	0.017976	-0.48524	-0.630038	0.159437	0.119153	0.188709	0.124867	-1.03532	-0.486069	-0.64	-0.534221		-0.00537768	0.0175806	0.111159	-0.0521579	0.0171478	0.00380108	-0.000344624	0.0223106	-0.019595	0.0242493		0.000403549	0.945899	17.7497	0.120212
itaconic acid	M000455	C5H6O4	C00490	97-65-4	A135004-101	55494-04-7	1337.73	2		S		0.455129	-0.00955001	0.551942	0.331134	0.36322	0.908511	0.468784	0.431444	0.169105	0.4726	0.379546	0.489283	-0.196238	-0.263587	0.0542393	0.00121634		-0.0310646	0.0233662	0.0211332	0.00309826	0.0481456	0.00966644	-0.0180775	-0.0066841	-0.00877357	0.0160335		0.0145297	0.757864	6.1652	0.397881
maleic acid	M000076	C4H4O4	C01384	110-16-7	A133003-101	23508-82-9	1299.07	2		M		0.850682	0.469026	0.767775	1.29655	-0.552705	-0.599722	-0.740812	-1.05453	0.35643	0.809111	-0.202189	0.238029	1.00972	0.319269	0.887164	0.61873		0.00340542	-0.0843366	0.0594333	-0.114044	-0.0561261	-0.00403501	0.0479937	0.0253454	-0.00776024	0.0100598		0.000660011	0.823188	15.568	0.302195
malic acid	M000065	C4H6O5	C00149	97-67-6	A149001-101	38166-11-9	1477.3	3		S		-0.678985	-0.393808	-0.841701	-0.947915	0.186814	0.125341	0.557729	0.165412	-0.561789	-0.597183	-0.11301	-0.41701	-0.0908814	-0.203206	-0.132593	-0.0539189		0.00853171	0.024946	-0.0771674	0.052374	0.0475735	0.00196256	-0.0249628	-0.0296889	0.00730231	-0.000200744		0.000512187	0.619095	16.6628	0.620694
malonic acid	M000427	C3H4O4	C00383	141-82-2	A122003-101	18457-04-0	1194.97	2		M		-0.127961	-0.0439976	-0.0418703	-0.0881335	0.100441	0.197761	0.13218	-0.00960511	-0.0162845	0.0165342	0.0693287	-0.0850891	-0.0145601	-0.00811864	0.107146	0.92089		-0.006801	-0.0140899	-0.0345696	-0.00419986	0.030159	0.00400807	-0.00504881	-0.0164563	0.000811802	0.00891994		0.33432	0.722694	1.29571	0.451199
nonanoic acid	M000461	C9H18O2	C01601	112-05-0	A138003-101	82326-11-2	1359.6	1		S		-0.059181	-0.140363	-0.0310969	-0.0837484	-0.0215984	0.0714136	0.0187317	0.138198	0.0700169	-0.110327	0.0959843	0.0227752	0.0297953	0.024915	-0.0432459	0.185895		-0.00211163	-0.000217179	-0.0115913	0.010417	-0.00395371	-0.000165155	-0.000584464	-0.00163612	0.002739	-0.00435613		0.118471	0.343996	2.57818	1.26354
palmitic acid	M000483	C16H32O2	C00249	57-10-3	A205001-101	55520-89-3	2044.5	1		S		0.157774	0.102586	0.422972	0.131965	0.0384895	-0.0398243	-0.11058	0.0498013	-0.0489639	-0.172163	-0.216203	-0.173759	-0.00779305	-0.0959992	-0.0997454	-0.0824107		-0.00213056	0.00760574	0.00938966	-0.0343125	-0.0260531	-0.00436957	0.0152484	0.00738664	-0.00636231	-0.00386347		0.00372884	0.673902	9.53013	0.528328
quinic acid	M000007	C7H12O6	C00296	77-95-2	A185001-101	NA	1843.2	5		S		-0.68299	-0.260342	-0.42919	0.0919149	0.679986	0.703595	1.31785	2.04457	0.676238	0.271464	0.827755	1.32689	0.0439564	0.187495	0.4248	0.763945		-0.0411735	0.0329038	-0.0838773	0.126535	-0.0295243	0.00231044	-0.0185892	-0.0101058	0.0229458	-0.0437743		4.10248e-05	0.00146534	31.6885	12.4991
shikimic acid	M000607	C7H10O5	C00493	138-59-0	A181002-101	55520-78-0	1792.47	4		S		0.530325	0.515908	0.450162	0.0464492	0.102046	-0.00508576	0.0688087	-0.522808	0.319074	0.506932	0.230819	0.221025	0.360066	0.0556437	0.367856	0.23279		0.00281553	-0.0263343	0.027185	-0.0362549	0.045023	0.00625469	-0.00464548	-0.00520344	-0.00709273	0.0271125		0.0138615	0.0767975	6.26571	3.19492
stearic acid	M000485	C18H36O2	C01530	57-11-4	A225002-101	18748-91-9	2240.67	1		M		-0.0427254	0.0545626	0.393852	0.129912	0.0165875	-0.153726	-0.230939	0.082542	-0.0508195	-0.244318	-0.264598	-0.23033	-0.122742	-0.199618	-0.350397	-0.247132		0.00182692	0.0169688	0.0150301	-0.0317587	-0.0400385	-0.00691145	0.0178117	0.0123383	-0.00646062	-0.00933445		0.0298027	0.839418	4.75263	0.278788
succinic acid	M000074	C4H6O4	C00042	110-15-6	A134001-101	40309-57-7	1310.17	2		S		-0.597436	-0.582637	-0.333408	-0.354907	0.0927125	0.361957	0.267577	-0.997672	-0.0505042	-0.315332	-0.000814109	-0.828417	-1.01085	-0.710203	-1.02011	-1.15734		0.0139902	0.0582835	0.0347851	4.20506e-05	0.143491	0.0125581	-0.0509737	-0.0265249	-0.0194588	0.0523188		0.0206381	0.127049	5.44766	2.4837
Acids (polyhydroxy)
ascorbic acid	M000001	C6H8O6	C00072	50-81-7	A195002-101	55517-56-1	1937.87	4		M		0.341628	0.448975	1.10281	0.118374	0.421223	0.937943	0.359173	0.232162	0.380769	0.273864	0.333555	0.76189	0.537443	-0.1773	0.949911	0.53951		-0.0273743	-0.0111741	-0.0155282	-0.0479592	0.0421516	0.00715688	0.000901815	-0.0164054	-0.0105539	0.0209355		0.995394	0.665629	0.0215547	0.541844
dehydroascorbic acid	M000082	C6H6O6	C05422	490-83-5	A185002-101	NA	1838.43	NA		M		-0.141427	-0.138771	0.15559	-0.0601142	0.0506176	0.392959	0.217244	0.719217	0.175964	0.36757	0.30973	0.276522	0.293542	-0.00890055	0.527509	0.313733		-0.0173926	-0.00327711	-0.0350803	0.0278014	-0.00237466	0.00226615	-0.00342403	-0.00752944	0.00681268	-0.00941247		0.0650513	0.333795	3.44606	1.29749
erythronic acid	M000454	C4H8O5	NA	15667-21-7	A154001-101	NA	1529.43	4		S		0.388481	0.340737	0.601644	0.416304	-0.00598163	0.149992	0.112635	-0.35354	0.11121	0.139872	0.0386905	0.124225	-0.146618	-0.0684516	-0.14554	-0.0969539		-0.00791438	0.00297886	0.0476902	-0.0422216	0.0150387	0.00283993	0.00275361	0.00689094	-0.0121914	0.0164185		0.00138947	0.542836	12.6873	0.762795
erythronic acid-1,4-lactone	M000597	C4H6O4	NA	15667-21-7	A144008-101	55220-75-2	1426.93	2		S		0.0564606	0.0504852	-0.0940166	0.0718932	0.0458031	0.0629828	0.0851151	0.211001	-0.0318185	-0.0188679	0.0133013	-0.0769258	0.0643834	-0.0345586	-0.0544084	0.0554663		-0.00166514	0.00561012	-0.00748966	0.00404626	-0.0139914	-0.00192143	0.00335352	0.00159357	0.0011608	-0.00703306		0.0943962	0.423019	2.89456	1.03385
galactaric acid	M000594	C6H10O8	C01807	526-99-8	A204001-101	56272-61-8	2032.47	6		S		0.319635	0.458499	0.420644	0.564183	0.217838	0.237678	-0.251728	0.0912825	0.0930059	0.0627684	0.208812	-0.209812	-0.655152	-0.216363	-0.614939	-0.510762		-0.00595278	0.0340394	0.0655351	-0.0247428	-0.0107237	-0.00116202	0.00296303	0.018287	-0.0127249	0.00378409		0.000437092	0.50985	17.3793	0.830563
galactonic acid	M000596	C6H12O7	C00880	576-36-3	A199002-101	55400-16-3	1984.67	6		S		0.664639	0.690277	0.891023	0.93858	-0.0837944	-0.0436228	-0.0584227	-0.792483	0.442167	0.383916	0.0498974	0.190086	0.0352341	0.143696	0.335675	0.248394		-0.00731933	-0.0291523	0.068301	-0.0880611	0.0121878	0.00343727	0.016043	0.0113756	-0.0167563	0.0271722		0.00166051	0.790352	12.0653	0.349882
galactonic acid-1,4-lactone	M000639	C6H10O6	C03383	2782-07-2	A189003-101	55528-74-0	1877.35	4		S		0.129921	0.125734	-0.441546	-0.285242	-0.127468	-0.522087	0.31368	-0.844538	0.347561	0.361261	0.128394	0.54852	-0.572453	-0.39367	-0.566864	-0.404619		0.0178877	-0.000584461	0.0622576	0.0321523	0.072682	0.00986124	-0.0340547	-0.000283091	-0.00122661	0.0288201		0.0371794	0.877385	4.36011	0.223959
galacturonic acid	M000690	C6H10O7	C00333	685-73-4	A194003-101	NA	1927.57	5	1	M		0.194166	0.538642	0.665234	0.491049	-0.171218	0.070719	0.235759	0.28749	0.412703	0.491008	0.66546	0.938737	0.485044	0.462816	0.958225	0.759989		-0.0229367	-0.0439251	0.00503911	-0.00220052	-0.0334799	0.00237125	0.0143571	0.00956855	0.00701544	-0.00914775		0.000379256	0.00285613	18.0424	10.3162
glucaric acid-1,4-lactone	M000643	C6H8O7	NA	389-36-6	A194009-101	56272-60-7	1941.32	4		S		0.628586	0.0221677	1.88664	1.09473	0.867452	1.8897	0.216338	0.711614	0.158875	0.708077	0.545427	0.85816	1.00952	0.158259	1.89775	1.46273		-0.0714552	-0.029857	-0.0510209	-0.0966659	0.0399902	0.0111543	0.0176584	-0.0272296	-0.0169211	0.023494		0.738221	0.728999	0.427458	0.441517
gluconic acid	M000508	C6H12O7	C00257	526-95-4	A200001-101	34290-52-3	1989.07	6		S		0.958344	0.469842	1.34836	0.870396	0.337477	0.562896	0.346428	-0.427151	0.227922	0.638585	0.0794047	0.585019	0.011316	0.212603	0.61172	0.51733		-0.0338779	-0.020703	0.0524297	-0.0843002	0.0538654	0.011258	0.00302321	-0.00311134	-0.0205644	0.0383039		0.108179	0.838928	2.70301	0.279494
glucuronic acid	M000221	C6H10O7	C00191	6556-12-3	A193004-101	NA	1921.48	5	1	M		0.194166	0.538642	0.665234	0.491049	-0.171218	0.070719	0.235759	0.28749	0.412703	0.491008	0.66546	0.938737	0.485044	0.462816	0.958225	0.759989		-0.0229367	-0.0439251	0.00503911	-0.00220052	-0.0334799	0.00237125	0.0143571	0.00956855	0.00701544	-0.00914775		0.000379256	0.00285613	18.0424	10.3162
glyceric acid	M000073	C3H6O4	C00258	473-81-4	A135003-101	38191-87-6	1321.67	3		M		0.0282325	-0.312979	0.0336853	0.186656	0.0381705	-0.0233989	-0.26482	-0.374544	0.0267731	0.12899	0.0209346	-0.0373815	-0.190428	-0.440014	-0.473981	-0.489554		0.00490324	0.0150459	0.0374879	-0.0116891	0.0189103	0.00150942	-0.00641383	0.00452588	-0.00742734	0.011683		0.0226749	0.546874	5.26434	0.75479
gulonic acid	M000598	C6H12O7	C00800	526-97-6	A196001-101	NA	1951.4	6		S		0.565478	0.516109	0.911295	0.639791	0.0269794	0.117165	-0.061858	-1.33209	0.406218	0.74324	-0.0591068	0.348872	0.450231	0.620719	0.819394	0.774875		-0.00560097	-0.0620403	0.0425408	-0.0971427	0.0826075	0.0123949	0.000584543	-0.0126418	-0.0167771	0.0543447		0.0283384	0.608618	4.8447	0.639185
ribonic acid	M000605	C5H10O6	C01685	17812-24-7	A177001-101	57197-35-0	1750.53	5		S		0.0124343	0.0178574	0.120698	-0.161104	0.0879842	0.131057	0.0123939	0.178825	-0.0413429	-0.191388	-0.22324	-0.161235	0.179017	0.00980756	0.0424142	0.0780462		0.000320664	0.00510613	-0.0208563	-0.0130668	-0.00907714	-0.00282361	0.00677311	-0.00372276	-0.0014618	-0.00377349		0.0130913	0.620519	6.38914	0.618203
saccharic acid	M000093	C6H10O8	C00767	87-73-0	A201001-101	38165-96-7	2002.15	6		S		0.619894	0.583575	1.0303	0.679894	-0.514579	-0.112851	-0.301613	-0.983367	0.404615	0.458174	0.254511	0.513509	0.521497	0.626132	0.760894	0.729916		-0.00752282	-0.0712666	0.0555006	-0.0774708	0.00418588	0.00525616	0.0199533	0.0107757	-0.0072879	0.0244687		0.000175065	0.581608	22.0445	0.688279
tartaric acid	M000575	C4H6O6	C00898	87-69-4	A164006-101	18602-86-3	1625.9	4		S		0.552429	0.737743	0.911896	0.589102	-0.181639	-0.203268	0.00481345	0.00786044	0.14232	0.261002	0.206193	0.36486	0.635684	0.384925	0.309522	0.509037		-0.00994795	-0.0312528	0.0298641	-0.0520819	-0.0692419	-0.00574629	0.0348217	0.0228128	-0.00242262	-0.0122015		0.000187282	0.800755	21.6673	0.334705
threonic acid	M000078	C4H8O5	C01620	7306-96-9	A156001-101	38191-88-7	1546.43	4		S		1.44827	0.270645	1.68753	0.990094	0.445843	0.468415	0.21032	-2.29716	0.292493	1.02831	-0.101414	0.232241	-0.0115156	0.38141	1.2365	0.562181		-0.0244856	-0.0646407	0.0888813	-0.167934	0.205213	0.0287927	-0.0221455	-0.0336624	-0.0410835	0.11441		0.202297	0.50194	1.88668	0.847489
threonic acid-1,4-lactone	M000595	C4H6O4	NA	25596-90-1	A140005-101	55220-79-6	1373.43	2		S		-0.337112	-0.237917	-0.274634	-0.488434	0.696295	0.677563	0.889653	1.18264	0.151911	0.301757	0.567056	0.451647	-0.00230386	0.0882422	0.0331932	-0.114506		-0.019485	0.0435669	-0.0498738	0.0907818	0.0405457	0.00662994	-0.034663	-0.0197904	0.00929685	-0.00878935		2.06263e-05	0.517125	37.464	0.815235
Alcohols (polyols)
arabitol	M000588	C5H12O5	C01904	488-82-4	A171012-101	14199-73-6	1707.8	5		S		0.395743	0.253848	0.506477	0.283964	0.11729	0.105365	-0.0385214	-0.108369	0.0616263	0.0269043	0.118612	-0.027655	0.156264	0.0509882	0.237658	0.311269		-0.00771	-0.0114206	0.00957819	-0.0406671	-0.00261101	0.000246862	0.011136	0.00153597	-0.00654234	0.00692327		0.00428286	0.489105	9.13963	0.875561
erythritol	M000054	C4H10O4	C00503	149-32-6	A150002-101	25258-02-0	1493.2	4		S		0.147728	-0.00479312	0.604568	0.228628	0.189737	0.418852	0.560218	-0.278539	0.106541	0.269582	0.39121	0.056281	0.208177	0.102181	0.334784	0.253601		-0.0179152	-0.00359936	0.00161472	-0.0280672	0.0628712	0.00924209	-0.0120503	-0.0162416	-0.0098277	0.0270203		0.993964	0.0741811	0.025899	3.24665
galactinol	M000673	C12H22O11	C01235	3687-64-7	A299002-101	NA	2972.97	9		S		0.838409	0.54088	2.6972	2.79751	-0.420291	0.799743	1.4229	1.86541	0.10802	0.739282	2.18342	2.2155	0.65464	1.92783	3.53675	2.84929		-0.14421	-0.112542	-0.0280525	-0.0225108	-0.158929	0.0075041	0.0672551	0.0304188	0.0177288	-0.0558473		0.00507001	4.30904e-05	8.6798	31.3086
mannitol	M000687	C6H14O6	C00392	69-65-8	A193002-101	14317-07-8	1914.63	6		S		0.0825463	0.697384	-0.202454	0.742975	0.269535	-0.0490081	-0.0857614	0.506897	0.264099	-0.13824	0.0545783	0.074513	1.13658	0.17292	0.853125	1.22656		0.000981179	-0.0370003	-0.0657511	-0.0436124	-0.102073	-0.0142322	0.0486788	0.00660425	0.00779512	-0.0343673		0.0372747	0.197608	4.35568	1.91554
myo-inositol	M000060	C6H12O6	C00137	87-89-8	A209002-101	2582-79-8	2083.87	6		S		0.197639	-0.103139	-1.1786	-1.00377	0.330032	-0.0905296	-0.359072	-1.79044	0.410817	0.388069	-1.08801	-0.837629	0.430337	-0.420679	0.0261015	0.00136965		0.0595911	-0.0274169	-0.0242058	-0.0488601	0.185837	0.0123323	-0.0428575	-0.0530094	-0.0131857	0.0782086		0.471093	0.0257392	0.916303	5.02328
threitol	M000469	C4H10O4	C16884	2418-52-2	A149002-101	32381-52-5	1485.13	4		S		-0.53711	-0.550579	-0.300691	-0.484088	-0.0691644	0.0512617	0.25231	-0.42573	-0.206184	0.00294161	-0.112154	-0.266987	-0.183161	0.13259	-0.116795	-0.0268154		0.00376666	0.00262322	-0.0236084	0.0223417	0.0760437	0.00836383	-0.0277323	-0.023864	0.000103643	0.021898		0.0129578	0.166468	6.41142	2.13043
xylitol	M000057	C5H12O5	C00379	87-99-0	A171001-101	14199-72-5	1695	5		S		0.0449669	0.145851	0.113734	0.0367704	-0.0119671	-0.0866375	0.053222	-0.0186198	-0.0047402	-0.0798483	0.1138	0.00331941	0.0882039	-0.133517	0.0294223	0.00151822		0.000585946	-0.000694214	0.00213319	-0.00917205	-0.0115295	-0.00171436	0.00569521	0.00302876	-0.000911215	-0.00247971		0.170331	0.140018	2.10128	2.35448
Amines/ amides/ N-compounds
adenosine	M000287	C10H13N5O4	C00212	58-61-7	A265001-101	53294-33-0	2639.93	4		M		0.352643	0.278467	0.276501	0.232868	0.17501	0.0245161	0.174002	0.00449316	0.554603	0.374835	0.481473	0.324681	0.168211	0.0632521	0.557784	0.353974		-0.00707156	-0.0201366	0.00851303	-0.00776271	0.020191	0.00478424	-0.00314061	-0.00295972	-0.000571196	0.0106818		0.018572	0.176831	5.6576	2.05397
ethanolamine	M000096	C2H7NO	C00189	141-43-5	A128002-101	5630-81-9	1262.07	3		M		-0.144154	-0.105468	-0.353338	-0.181615	-0.0115043	-0.128281	0.0117085	0.0952442	0.0345766	-0.0810407	-0.0559958	-0.180382	-0.117386	-0.168719	-0.122306	-0.0929001		0.00720218	0.00711817	-0.0113321	0.0177352	0.000789448	-0.00112864	-0.00456633	-0.00241761	0.0031227	-0.00385757		0.0850256	0.699668	3.04516	0.487084
nicotinic acid	M000457	C6H5NO2	C00253	59-67-6	A133004-101	25436-37-7	1299.83	1		S		-0.484532	-0.300698	-0.475877	-0.723221	0.273331	0.153004	0.46273	-0.044701	-0.253932	-0.236685	0.274685	-0.447772	-0.477455	-0.246361	-0.511464	-0.564995		0.0072602	0.0408087	-0.0178639	0.0489215	0.0777737	0.00685466	-0.0380733	-0.0220251	-0.000929798	0.0161922		0.000751772	0.0532455	15.0294	3.7609
putrescine	M000186	C4H12N2	C00134	110-60-1	A175002-101	39772-63-9	1737.17	3,4		B1,M		-0.475962	-0.378951	-0.111825	-0.380061	0.606559	0.519716	1.04797	0.935466	0.163494	0.209744	0.787984	0.11586	-0.190692	0.0971128	-0.177322	-0.0905005		-0.0211922	0.047519	-0.0405942	0.082013	0.0548702	0.00831945	-0.0377612	-0.0212951	0.00554764	-0.00159885		9.15265e-05	0.116393	25.974	2.60231
uracil	M000456	C4H4N2O2	C00106	66-22-8	A136001-101	10457-14-4	1335.3	2		S		-0.236933	0.329969	0.38095	0.29322	-0.168074	-0.233588	-0.0195996	0.202985	-0.0251963	-0.373415	-0.359755	-0.280062	0.0697648	-0.25403	-0.429354	-0.328047		0.00447885	0.0230402	0.0113317	-0.0392691	-0.0764664	-0.0125039	0.0305465	0.0199951	-0.0060031	-0.0222059		0.0994901	0.940612	2.82007	0.128751
uric acid	M000699	C5H4N4O3	C00366	69-93-2	A211006-101	NA	2089.37	4		M		0.795261	0.589815	1.0251	0.725664	-0.178749	0.124418	0.101963	-0.906886	0.217944	0.398269	0.110171	0.160869	-0.00615198	0.0415124	0.460543	0.43309		-0.0144424	-0.0355055	0.0612537	-0.0888393	0.0438807	0.00837222	0.00749978	0.00173476	-0.0180422	0.0383231		0.00818755	0.514855	7.46297	0.819994
Amino acids
2-aminoadipic acid	M000592	C6H11NO4	C00956	1118-90-7	A172006-101	66434-50-2	1710.03	3		M		-0.372473	-0.0463539	-0.643621	-0.858039	1.10952	1.17964	1.45507	0.774051	-0.0202132	0.59706	-0.0953618	-0.450094	0.232519	0.0668518	0.532019	0.591003		-0.0140194	0.0367644	-0.119308	0.0490794	0.160942	0.0162139	-0.0571495	-0.0688235	-0.00152271	0.0355433		0.000455379	0.351348	17.1916	1.23977
2-aminobutyric acid	M000228	C4H9NO2	C02356	1492-24-6	A117002-101	55133-91-0	1162.23	2		M		-0.123366	-0.144444	-0.138794	-0.178961	0.159736	0.148062	0.170538	0.263595	-0.218258	-0.275215	-0.152904	-0.159891	-0.0764672	-0.163029	0.0236052	0.105662		-0.00394706	0.0122829	-0.0322021	0.00516927	0.00140631	-0.00110813	-0.000704537	-0.00860593	0.000538094	-0.00471518		2.85485e-05	0.0887342	34.6238	2.98327
2-aminomalonic acid	M000430	C3H5NO4	NA	1068-84-4	A147006-101	959080-51-4	1462.1	3		S		0.218362	-0.0803521	0.379069	-0.105387	0.823302	0.454145	0.577744	-0.0653335	0.00585983	0.204646	0.350066	-0.0117854	-0.565619	-0.259452	-0.212581	-0.625462		-0.0132977	0.0456025	0.0241994	0.000932886	0.100019	0.011817	-0.0357348	-0.0187137	-0.0152634	0.0348383		0.00106161	0.0407346	13.6744	4.20338
3-cyanoalanine	M000466	C4H6N2O2	C02512	6232-19-5	A138005-101	NA	1368.1	2		M		0.497304	0.201144	0.250624	0.285774	0.192108	-0.0424457	-0.150431	0.587182	0.0671611	0.0706206	0.598565	0.518806	-0.494885	-0.524193	-1.00502	-1.19616		-0.0045657	0.0526489	0.0864846	0.03775	-0.0616211	-0.00525349	0.000785285	0.0385188	-0.00155936	-0.0238981		0.00205069	0.87169	11.3596	0.232221
4-aminobutyric acid	M000114	C4H9NO2	C00334	56-12-2	A153003-101	39508-23-1	1526.53	3		M		-0.972198	-0.673927	-1.04227	-1.09502	0.0564881	0.259264	0.334224	-1.02461	-0.0265644	-0.0940632	-0.114306	-1.4941	-1.48409	-1.6274	-1.12506	-1.99138		0.0348028	0.0859906	0.0239548	0.0343362	0.214398	0.0171528	-0.083009	-0.0453963	-0.0203927	0.0706649		0.000694989	0.00977109	15.3525	7.04542
6-aminohexanoic acid	M000829	C6H13NO2	C02378	60-32-2	A174006-101	25688-76-0	1720.23	3		M		-0.231097	-0.338774	-0.272472	-0.485966	0.035073	0.112715	-0.509986	-0.0471214	-0.311042	-0.175901	-0.458388	-1.41883	-0.161418	-0.254908	-0.0378626	-0.133033		0.014787	0.0118147	-0.0407136	-0.0230323	0.0374096	-0.00101803	-0.00474027	-0.0205766	-0.0056629	0.0129689		0.191233	0.389126	1.9561	1.12592
alanine	M000026	C3H7NO2	C00041	56-41-7	A110001-101	27844-07-1	1090.7	2,3		M,B1		-0.535189	-0.180526	-0.730425	-0.0952177	0.303713	-0.393257	0.259001	-0.173994	-0.210095	-0.336012	0.00086676	-0.87982	-1.41501	-1.35542	-1.516	-1.75388		0.0209946	0.0935156	0.0536662	0.0288022	0.0399328	-0.00122603	-0.0300215	0.00467608	-0.013135	0.00945103		0.000596017	0.687988	16.001	0.505628
arginine	M000038	C6H11N3O2	NA	NA	A183001-101	NA	1814.43	3		M		-0.04345	0.0898793	-0.83688	-0.265992	0.934883	0.116008	0.503061	1.53315	0.315121	0.0470852	0.822546	0.846518	-1.35247	-0.637684	-1.65916	-1.6153		-0.00230432	0.113045	0.0609297	0.151862	-0.0261821	-0.00160278	-0.0410603	0.0272562	0.00966201	-0.0359846		0.00119224	0.724606	13.2416	0.448258
asparagine	M000013	C4H8N2O3	C00152	70-47-3	A168001-101	55649-62-2	1666	4,4,3,4		B6,B2,B1,M,B3		-0.0240705	-0.0614607	-0.174762	-0.387013	0.624237	0.440532	0.581018	1.13205	-0.0780059	-0.0356277	0.919149	0.765554	-1.13313	-0.321102	-0.661328	-0.0455827		-0.0267178	0.0532187	0.00791962	0.107057	0.0215106	0.00769385	-0.0367287	0.000330717	0.00873148	-0.0134959		0.0047295	0.297113	8.86721	1.4302
aspartic acid	M000033	C4H7NO4	C00049	56-84-8	A152002-101	15985-05-4	1509.77	2,3		B2,M		-0.658691	-0.468599	-0.0977269	-0.401874	0.717743	0.422552	1.32934	1.15895	0.220846	0.219392	1.0047	0.254457	-0.425079	0.133914	-0.365294	-0.157027		-0.0268395	0.0612784	-0.0385674	0.106936	0.0541745	0.00926282	-0.0446827	-0.0197776	0.00777469	-0.00688757		0.000446878	0.150298	17.2777	2.26184
beta-alanine	M000027	C3H7NO2	C00099	107-95-9	A144001-101	55255-77-1	1424.73	2,3		B1,M		-0.330158	-0.282887	0.0565443	-0.256999	0.34898	0.291856	0.382989	0.833847	0.134472	-0.0863934	0.517671	0.0731258	0.0641724	-0.260141	-0.155039	-1.1124		-0.00595341	0.0540131	-0.00791304	0.0511768	-0.0103343	-0.00212843	-0.0128681	0.00202284	0.00222768	-0.0170489		0.0278023	0.555135	4.87985	0.738598
cysteine	M000020	C3H7NO2S	C00097	52-90-4	A156002-101	7364-50-3	1549.83	3		M		2.20739	2.55407	2.08526	2.38065	0.0284838	-0.0171418	-0.861441	-1.32167	0.732256	1.0699	0.694418	0.468324	-0.684879	-0.523575	0.133668	0.0733741		-0.0155629	-0.0388493	0.229424	-0.192568	-0.0206044	0.00326784	0.043045	0.056988	-0.0414259	0.0484206		3.84762e-05	0.711058	32.1906	0.469226
cystine	M000661	C6H12N2O4S2	C01420	56-89-3	A241002-101	69688-44-4	2290.57	4		M		-0.0239703	-0.118514	0.129075	0.0985522	0.171161	0.394892	0.239694	0.537335	0.380097	0.281325	0.304997	0.361211	-0.256795	0.146131	0.0944539	0.0166611		-0.0167296	0.012921	0.0028738	0.0336712	0.0159242	0.00499422	-0.0139533	-0.00208822	0.00227874	-0.000959421		0.00579576	0.297644	8.32714	1.42815
glutamic acid	M000036	C5H9NO4	C00025	56-86-0	A163001-101	15985-07-6	1615.4	2,3		B1,M		0.0382841	-0.0168538	0.0658689	0.0974853	0.130566	0.354507	0.0117264	0.0586748	-0.0341734	0.209399	0.498601	0.0771375	-0.834212	-0.473935	-0.999854	-0.730478		-0.00648828	0.0469427	0.0648551	0.0318067	0.0360394	0.00596899	-0.0261088	0.00876471	-0.00728205	0.0109311		0.000128255	0.520902	23.8592	0.807366
glutamine	M000032	C5H10N2O3	C00064	56-85-9	A178001-101	56145-13-2	1767.57	3		M		0.420201	0.571298	-0.00417125	0.488595	0.700876	0.147349	0.15987	0.939586	0.0952522	0.0191797	1.08379	0.809851	-0.723407	-1.10851	-0.88128	-0.756662		-0.0132122	0.0642041	0.0660568	0.0493362	-0.0560217	-0.0044036	-0.00331248	0.0321472	-0.000854856	-0.0270536		0.00106709	0.388514	13.655	1.12766
glycine	M000031	C2H5NO2	C00037	56-40-6	A133001-101	5630-82-0	1304.47	3		M		-0.46952	-0.336198	-0.474144	-0.859127	0.320632	0.190338	0.508951	-0.0229431	-0.253669	-0.251746	0.338681	-0.529339	-0.796158	-0.286899	-0.560892	-0.825923		0.00613235	0.0511134	-0.00886786	0.0599238	0.0987164	0.00964057	-0.0484932	-0.0244918	-0.00236157	0.0222096		0.00039337	0.0202508	17.8697	5.48501
histidine	M000039	C6H9N3O2	C00135	71-00-1	A192006-101	17908-25-7	1911.6	3		M		-0.0454825	-0.156504	0.0374508	-0.194156	0.682472	0.110074	0.312534	1.0632	-0.125056	-0.152455	0.107377	0.368606	-0.384682	-0.763359	-0.698263	-0.359397		-0.0115028	0.0597494	-0.00816394	0.0397241	-0.0379426	-0.00548209	-0.00192409	0.00818167	0.000832106	-0.0260853		0.000484584	0.0839796	16.9103	3.06321
homoserine	M000019	C4H9NO3	C00263	672-15-1	A146001-101	56273-04-2	1354.97	2		B1		-0.511638	0.0253262	-0.387718	-0.188405	0.0562349	-0.519193	-0.254335	0.185879	-0.144587	-0.171202	0.233071	-0.318349	0.102754	-0.160933	-0.222305	-0.129798		0.0159769	0.00657769	-0.0198166	0.0213222	-0.0440212	-0.00789682	0.00874179	0.00660215	0.00774015	-0.0212367		0.805328	0.96104	0.328056	0.0947251
isoleucine	M000017	C6H13NO2	C00407	73-32-5	A132002-101	15985-01-0	1288.6	1,2		B1,M		-0.650392	-0.508188	-0.763271	-0.826893	0.563492	0.505975	0.835887	0.775784	-0.0252114	0.187154	0.574148	0.384618	-0.373635	0.379672	-0.329599	-0.552649		-0.00779094	0.0490845	-0.0368945	0.128815	0.0766562	0.0109573	-0.0563929	-0.0237268	0.0129966	-8.48599e-05		0.000320871	0.533145	18.8507	0.782255
leucine	M000025	C6H13NO2	C00123	61-90-5	A129002-101	7364-46-7	1150.97	1		B1		-0.510413	-0.397232	-1.11341	-1.0603	0.505557	0.464445	0.692503	0.586641	-0.0242545	0.0184801	0.544699	-0.176873	-0.474877	0.440114	0.0857856	1.12423		-0.00622726	0.00286047	-0.0947695	0.111407	0.10922	0.0147137	-0.0552747	-0.0469932	0.0176483	0.0122627		0.0139358	0.849254	6.25424	0.264618
lysine	M000014	C6H14N2O2	C00047	56-87-1	A192003-101	55429-07-7	1912.3	3,4		B1,M		-0.331034	-0.386755	0.155785	0.259953	0.589306	0.216974	0.19746	0.10756	0.0900895	-0.0363641	0.227683	0.284508	0.163922	-0.249329	0.531834	0.930206		-0.0172427	-0.00963953	-0.0541837	-0.0193564	0.0240872	0.00311576	0.00147122	-0.0207694	-0.00173141	0.00623741		0.228119	0.130432	1.74075	2.44853
methionine	M000018	C5H11NO2S	C00073	63-68-3	A152001-101	27844-10-6	1514.5	2		M		-0.391575	-0.39625	-0.823982	-0.792264	0.319168	0.141649	0.361644	0.397282	0.16185	0.254788	0.316276	0.27153	-0.843546	-0.495018	-1.0555	-1.31139		0.0110522	0.066652	0.0284873	0.111305	0.0683263	0.00785846	-0.0550629	-0.00542649	0.00513674	0.0058654		4.67934e-05	0.472871	30.6804	0.912208
methyl cysteine	M000130	C4H9NO2S	NA	1187-84-4	A144002-101	NA	1417.07	2		M		0.61981	0.306519	0.798041	0.529403	0.754215	0.482735	0.499782	0.253844	0.241421	0.526524	0.11745	0.516459	0.128095	-0.0705551	0.149225	0.109616		-0.0237771	0.0173299	0.0224448	-0.0370721	0.0260272	0.00474288	-0.00125421	-0.00239012	-0.0135565	0.015198		0.0348762	0.842283	4.47171	0.274661
N-acetyl-serine	M000023	C5H9NO4	NA	NA	A151001-101	NA	1501.1	2		M		-0.329022	-0.0352288	-1.11196	-0.194051	0.51541	-0.54712	-0.0777982	1.2042	0.0136992	-0.344899	0.69153	0.465313	-0.0708986	-0.190782	-0.451802	-0.485433		-0.00174451	0.0155875	0.0858775	-0.0173982	-0.0334964	-0.00216944	0.00837192	0.0296092	-0.007951	-0.00202304		0.216009	0.479024	1.80663	0.898163
norvaline	M000516	C5H11NO2	C01826	6600-40-4	A126001-101	7364-45-6	1231	2		M		0.0680006	-0.216488	0.557157	-0.221956	0.0654432	0.0478861	-0.0276254	0.140289	-0.124965	-0.104933	-0.366922	-0.338928	-0.15582	-0.0623058	0.219152	0.166385		-0.00947879	0.00174953	-0.0180448	-0.0306699	0.0105853	0.000548013	0.00525793	-0.00857367	-0.00616526	0.00627039		0.289866	0.705982	1.45866	0.477158
ornithine	M000028	C5H12N2O2	C00077	70-26-8	A182002-101	55556-70-2	1809.1	3,3,4		B1,B2,M		-0.104492	-0.142578	-0.478353	-0.559157	0.384395	-0.0491374	0.0487906	0.873668	-0.271829	-0.37398	-0.127455	-0.237497	0.606285	0.119863	0.421266	0.375564		0.00429388	0.000890653	-0.0886734	0.030044	-0.0489941	-0.00871934	0.0127951	-0.00971062	0.0136144	-0.0315935		0.00789124	0.496872	7.55208	0.858482
phenylalanine	M000011	C9H11NO2	C00079	63-91-2	A164001-101	2899-52-7	1629.33	1,2		B1,M		-0.942609	-0.680918	-1.30894	-1.3214	0.418877	0.445795	0.82053	0.780445	0.132573	0.25109	0.553978	0.0844045	-0.63405	0.0902778	-0.929213	-1.17814		0.0100447	0.0741921	-0.0278101	0.171218	0.105053	0.0121984	-0.0782096	-0.0267065	0.0155967	0.00350973		0.000231584	0.401232	20.5162	1.09205
proline	M000029	C5H9NO2	C00148	147-85-3	A132003-101	7364-47-8	1298	2		M		-0.351747	-0.321947	-0.188552	-1.50779	0.674097	0.348143	0.255741	-0.267534	0.160724	0.720794	0.229919	0.359536	-0.516276	-0.111258	-0.471551	-0.695954		0.0127135	0.0327465	0.0079672	0.0756603	0.176973	0.0205481	-0.0760693	-0.038503	-0.00249258	0.0518259		0.00399926	0.0647805	9.33128	3.45248
pyroglutamic acid	M000037	C5H7NO3	C02238	98-79-3	A153002-101	213608-51-6	1519.43	2		M		-0.245207	0.03051	-0.0344469	0.0448208	0.308807	0.0677936	0.161512	0.199765	0.029108	-0.0398135	0.411272	0.0984086	-0.826516	-0.588442	-1.17441	-0.874216		5.93495e-05	0.0614472	0.0536786	0.0347271	0.010115	0.000646096	-0.0194271	0.0122904	-0.00626774	-0.000956196		0.000146786	0.980477	23.0567	0.0580942
serine	M000015	C3H7NO3	C00065	56-45-1	A138001-101	7364-48-9	1353.33	2,3,4		B1,M,B2		-0.619296	-0.35746	-1.10903	-0.820072	0.641092	0.160302	0.48288	1.22131	0.0340888	-0.193842	0.562339	0.0169981	-0.649233	-0.351242	-0.711884	-0.964657		0.00569732	0.0744409	-0.0331717	0.133605	0.0133835	0.000102682	-0.0404934	-0.00713593	0.0147796	-0.0249149		0.00231064	0.995809	10.9749	0.0202188
threonine	M000016	C4H9NO3	C00188	72-19-5	A140001-101	64569-35-3	1379.43	2,3		B1,M		-0.380527	-0.144867	-0.706771	-0.498237	0.337064	0.106022	0.585859	0.668547	0.0620667	0.197284	0.448184	0.559588	-0.317022	0.18386	-0.275526	-0.867016		-0.000157896	0.0403548	-0.00311351	0.10875	0.023697	0.00458213	-0.0366334	-0.00265106	0.0127049	-0.0118367		0.0111629	0.915183	6.74145	0.168164
tryptophan	M000012	C11H12N2O2	C00078	73-22-3	A223001-101	55429-28-2	2214.47	3		M		0.0744917	0.065621	0.30553	0.307911	0.485671	0.404913	0.409668	1.01659	0.250932	0.256991	0.579674	0.46443	-0.154124	-0.158527	-0.342962	-0.544408		-0.0204204	0.0487188	0.0206181	0.0404684	-0.0302951	-0.00138885	-0.00511806	0.0137891	0.000151421	-0.0200463		0.00165949	0.693714	12.0674	0.496506
tyrosine	M000035	C9H11NO3	C00082	60-18-4	A194002-101	7415-19-2	1932.6	2,3		B1,M		-0.0222696	0.243086	0.996087	-0.468681	0.545245	1.06952	0.595787	-0.257617	0.496829	0.120225	0.260846	0.733369	-0.293988	-0.155177	-0.140268	-0.209882		-0.0161599	0.0318348	0.0261019	-0.0165378	0.129424	0.0160022	-0.0395403	-0.0260384	-0.0186485	0.0494617		0.195916	0.490837	1.92615	0.871729
valine	M000030	C5H11NO2	C00183	72-18-4	A122001-101	15984-93-7	1208.77	1,2		B1,M		-0.747532	-0.494647	-0.986082	-0.983019	0.469383	0.502853	0.856801	0.776446	-0.00130559	0.228503	0.604539	0.396204	-0.0512889	0.226252	0.0979167	-0.193265		-0.00462202	0.0299916	-0.0689336	0.130838	0.0817895	0.0112175	-0.0551776	-0.0330156	0.0177361	-0.000190494		4.25933e-05	0.478881	31.398	0.898486
Aromatics
(E)-4-hydroxycinnamic acid	M000117	C9H8O3	C00811	501-98-4	A195001-101	10517-30-3	1940.6	2		S		-0.221095	-0.243072	-0.219659	-0.40393	0.802573	0.163447	0.484272	1.0858	-0.256188	-0.397595	0.54516	0.523599	6.48956	0	6.67295	6.60142		-0.0225091	-0.267791	-0.513763	-0.140572	-0.126378	-0.0198061	0.124007	-0.105557	0.0485329	-0.0573289		0.000798773	0.236925	14.7837	1.69538
(Z)-4-hydroxycinnamic acid	M000587	C9H8O3	NA	NA	A180006-101	NA	1787.6	2		S		-0.462809	-0.345731	-0.0896941	-0.455842	0.151964	0.208177	0.208398	-1.28313	-0.0321079	-0.0651067	-0.947165	-0.360968	1.12305	0.764465	0.614391	0.29435		0.0218496	-0.0330308	-0.0634048	-0.0660713	0.103912	0.00619138	-0.0100951	-0.0440348	-0.00983223	0.0455313		0.0182794	0.192552	5.68963	1.94758
(Z)-ferulic acid	M000652	C10H10O4	NA	1014-83-1	A192002-101	67460-51-9	1914.97	2		S		-0.0769872	-0.203567	0.343569	-0.144343	0.453395	0.121809	0.521591	0.312086	0.278061	0.489844	0.521731	0.499341	0	0	8.6947	8.40973		-0.106247	-0.330635	-0.41533	-0.107502	0.208789	0.0417569	0.0134119	-0.161245	0.0323802	0.0710424		0.0342046	0.366459	4.50594	1.19265
4-hydroxybenzoic acid	M000463	C7H6O3	C00156	99-96-7	A164003-101	2078-13-9	1630.47	2		S		0.384075	0.390963	0.253606	0.258275	0.243133	-0.172782	-0.156501	0.192433	0.359921	-0.157082	0.285945	0.167039	0.184288	0.0137092	-0.15243	-0.147394		0.00466893	0.00650622	0.0253296	-0.0142379	-0.0508899	-0.00679416	0.017067	0.0184638	-0.00132666	-0.0140784		0.0481763	0.137148	3.92324	2.38181
benzoic acid	M000347	C7H6O2	C00180	65-85-0	A128003-101	2078-12-8	1251.2	1		S		0.00330539	0.0989366	-0.0468197	0.0924539	-0.0479076	-0.00330797	-0.0330063	0.1252	-0.0716555	-0.14473	-0.0221865	-0.126952	0.184263	0.0290086	0.0841276	0.106409		0.000639604	-0.0027541	-0.0124152	-0.00689547	-0.0267569	-0.00387173	0.010834	0.00310571	0.00160914	-0.00974125		0.028387	0.695888	4.84155	0.493058
catechin	M000832	C15H14O6	C06562	154-23-4	A289005-101	64138-54-1	2864.23	5		M		-0.0451282	0.0986051	-0.102495	-0.160386	0.0792343	0.100324	0.246002	-0.170096	-0.181578	-0.113972	0.0424029	-0.121547	0.267808	0.254893	0.155113	0.369366		0.000930521	-0.00987854	-0.0270691	-0.00381136	0.0219556	0.00193041	-0.00351343	-0.0124519	0.000782291	0.00667061		0.0139479	0.609889	6.25238	0.636925
gallic acid	M000801	C7H6O5	C01424	149-91-7	A196011-101	2078-17-3	1944.5	4		S		-0.0725169	0.113809	0.238005	0.0889584	0.0694253	-0.0604438	0.0560795	0.113699	0.111788	-0.166139	0.026562	0.0259731	0.0902201	-0.256914	-0.0226933	-0.00635021		-0.000602475	0.00738814	-0.00248977	-0.0176943	-0.0229306	-0.00397341	0.0109344	0.00421797	-0.00275295	-0.0064593		0.332427	0.16955	1.30213	2.10711
phenylpyruvic acid	M000572	C9H8O3	C00166	156-06-9	A160002-101	55494-13-8	1587.47	1	1	M		-0.78753	-0.529087	-0.651677	-1.03991	0.255191	0.372328	0.460122	-0.17383	-0.120007	-0.212234	-0.0581959	-0.78672	-0.341898	-0.197035	-0.677566	-0.340698		0.015299	0.0428289	-0.0447862	0.0451737	0.115936	0.00890026	-0.0476472	-0.0384411	-0.00265984	0.0282355		0.000704463	0.0612085	15.2964	3.54039
salicylic acid	M000220	C7H6O3	C00805	69-72-7	A152003-101	3789-85-3	1507	2		M		0	0	10.4368	9.00523	10.8046	10.4319	11.2678	11.0817	-0.209405	0.0323309	0.607959	0.131533	0	0	0	0		-0.482207	0.686994	-0.259259	-0.40248	-0.0449945	-0.00762053	0.0815519	-0.0817209	-0.184267	-0.0551157		0.000555193	0.316591	16.308	1.35753
Phosphates
fructose-6-P	M000510	C6H13O9P	C00085	643-13-0	A232002-101	55530-74-0	2292.77	6	1	M		0.204469	0.116535	0.655547	0.477091	0.430704	0.485075	0.240076	0.829801	0.384608	0.456034	0.525007	0.541624	-0.0197818	0.0464799	0.0361713	-0.140867		-0.0260866	0.0253312	0.0220358	0.0125273	-0.0199666	0.00111316	0.000313674	0.0106553	-0.00257276	-0.0102109		0.0130806	0.556405	6.39091	0.736128
galactose-6-P	M000712	C6H13O9P	C01113	NA	A232001-101	55530-75-1	2295.43	6,6	1,1	M,B1		0.00840925	0.0154116	0.144121	0.127407	0.278008	0.504967	0.388356	0.59469	0.195061	0.367285	0.282459	0.1263	-0.421059	-0.00557709	-0.33314	-0.601945		-0.0152001	0.0427643	0.0252122	0.0358888	0.0233031	0.00462782	-0.020403	0.00174657	-0.00337623	0.0014746		0.000252427	0.298524	20.0643	1.42476
glucose-6-P	M000513	C6H13O9P	C00092	56-73-5	A233002-101	55530-73-9	2307.1	6,6	1,1	M,B1		0.110555	0.109793	0.602528	0.342648	0.563424	0.599535	0.253268	0.991711	0.289835	0.347984	0.522247	0.474776	0.18184	0.149997	0.234783	0.0360082		-0.0267719	0.0232958	-0.00566183	0.0140829	-0.022354	5.30711e-05	0.00244801	0.00414574	-0.000387915	-0.0140384		0.077514	0.626877	3.18112	0.607147
glycerol-3-P	M000328	C3H9O6P	C00093	29849-82-9	A177002-101	31038-11-6	1748.53	4		S		-0.229791	-0.199962	0.0576676	-0.367927	0.201269	0.0251663	-0.0900559	0.246943	0.262272	-0.140971	0.0396725	0.0360426	-0.0637194	0.0147825	-0.0103165	-0.057248		0.00278395	0.00957045	-0.0165329	0.0151979	0.00735411	-0.000172462	-0.00578401	-0.0055327	0.00190606	-0.00198456		0.131612	0.753714	2.43651	0.40409
glycerophosphoglycerol	M000834	C6H15O8P	C03274	6418-92-4	A218002-101	32046-28-9	2171.97	5		M		0.118676	0.0529402	0.542252	-0.220582	0.4668	0.55591	0.506053	0.0589166	0.352192	0.27408	0.450541	-0.351486	0.00922786	0.250388	0.202036	0.413269		-0.0132693	0.00829843	-0.017496	-0.0114481	0.0890974	0.0108542	-0.0240529	-0.0270153	-0.00903991	0.031371		0.442148	0.125255	0.985414	2.50282
mannose-6-P	M000711	C6H13O9P	C00275	NA	A231001-101	55530-76-2	2292.9	6,6	1,1	M,B1		0.637608	0.328856	0.504116	0.436305	0.302331	0.395972	0.099648	0.367125	0.0945423	-0.036423	0.178267	0.00294486	0.451893	0.208779	0.0358502	0.227322		-0.0123698	0.00571433	0.00497696	-0.032479	-0.0357643	-0.00400534	0.0183734	0.00862121	-0.00535674	-0.00850515		0.0099144	0.32705	7.01175	1.3206
monomethyl phosphoric acid	M000507	CH5O4P	NA	812-00-0	A119001-101	18291-81-1	1167.53	2		M		0.00640443	-0.0285188	-0.00356526	-0.126736	0.23424	0.20743	0.0531323	0.449599	0.278651	0.113433	0.32069	0.103248	-0.55556	-0.23211	-0.231032	-0.36254		-0.00590377	0.0278519	0.0170538	0.0352692	0.0189563	0.00340335	-0.017444	0.000879645	-8.36259e-05	0.000728706		0.00115434	0.979728	13.361	0.0596426
myo-inositol-P*	M000724	C6H13O9P	C01177	NA	A243001-101	55568-91-7	2412.43	7		M		0.100148	0.414498	0.0782977	0.104691	-0.0072215	-0.100874	-0.0706043	0.160156	0.539736	-0.189862	0.119539	-0.232857	-0.574056	0.167057	-0.456053	-0.338494		0.00661762	0.0209722	0.0394826	0.00473813	-0.014773	-0.00239009	-0.000635053	0.0139191	-0.00303878	-0.00340193		0.190357	0.84619	1.96181	0.269032
phosphoenolpyruvate	M000745	C3H4O6P	C00074	73-89-2	A159005-101	NA	1590.3	3		S		-0.258749	-0.39613	0.58915	-0.272271	0.763713	0.803957	0.53501	1.16989	-0.0780405	0.0951764	0.0151543	-0.244153	0.195922	0.0935899	0.296164	0.205189		-0.0287862	0.039527	-0.0703916	0.00776135	0.02047	0.00159991	-0.00667284	-0.0235008	-0.00352346	-0.00531208		0.00674019	0.73647	7.94146	0.430119
phosphoric acid	M000075	H3O4P	C00009	7664-38-2	A129001-101	10497-05-9	1264.1	3		M		-0.358534	-0.015327	-0.273421	-0.448056	0.179812	0.144212	0.204969	0.244124	-0.169271	-0.0969257	0.040824	-0.00202397	0.275322	-0.250991	0.261899	0.302141		0.00190097	0.000454807	-0.0538484	0.0164789	0.0148768	6.42391e-05	-0.00552293	-0.0169177	0.00493666	-0.00259256		0.024013	0.842198	5.15449	0.274783
Sugars
1,6-anhydro-beta-D-glucose	M000248	C6H10O5	NA	498-07-7	A172001-101	7449-14-1	1699.3	3		M		-0.263201	-0.0156425	-0.290261	-0.185822	-0.0956653	-0.499843	0.00526677	0.148735	-0.134236	-0.546617	0.0978383	-0.0480319	-0.858067	-0.726876	-1.2925	-1.03468		0.013368	0.0547599	0.0496675	0.0380269	-0.043726	-0.00728973	-0.00312979	0.0247607	-0.000195749	-0.0204539		0.00336833	0.839416	9.82446	0.278792
2-deoxy-glucose	M000475	C6H12O5	C00586	154-17-6	A178016-101	NA	1776.4	4	1	M		-0.185837	-0.139895	-0.453787	-0.753413	0.229717	0.125888	0.329728	0.229148	0.023845	0.144987	0.278092	-0.160285	-0.150107	-0.187513	-0.237682	-0.204647		0.00716451	0.0209197	-0.0220354	0.0555052	0.0593095	0.00610041	-0.032198	-0.0181597	0.00471726	0.00948044		0.00233048	0.27251	10.9477	1.53029
alpha,alpha'-trehalose	M000671	C12H22O11	C01083	99-20-7	A274002-101	NA	2730.07	8		M		0.394276	0.140631	0.102084	0.307254	-0.0289687	-0.225797	-0.131647	-0.0949779	0.180553	0.0328904	0.234439	-0.169084	-0.0331427	-0.0738669	0.143732	0.0837446		0.000370263	-0.0112057	0.01878	-0.0176951	-0.0149705	-0.00110394	0.00867687	0.00792509	-0.00158056	9.38831e-05		0.0232685	0.374591	5.21466	1.16819
cellobiose	M000772	C12H22O11	C06421	528-50-7	A269006-101	NA	2678.6	8	1	M		0.664048	0.428535	0.617753	0.482807	0.159514	0.205559	0.0796206	-0.405381	0.296131	0.458757	0.331213	0.364915	0.122792	0.0047615	0.444346	0.412515		-0.0122405	-0.0246768	0.0354636	-0.0453455	0.0362641	0.00723559	-9.14543e-05	-0.00142115	-0.00961468	0.0253343		0.0287439	0.757633	4.81864	0.398225
fructose	M000606	C6H12O6	C00095	57-48-7	A187002-101	56196-14-6	1856.23	5,5	1,1	M,B1		0.0339411	-0.097728	1.93034	1.91281	0.317365	0.748788	0.389147	0.188141	0.325719	0.59715	0.750211	1.49517	0.391674	0.163718	0.828691	1.49855		-0.0701063	-0.0306815	0.0213708	-0.0848644	-0.0362521	0.00521969	0.0341089	0.0106831	-0.0132799	0.00124477		0.620987	0.0939118	0.617386	2.9019
galactose	M000043	C6H12O6	C00124	59-23-4	A188001-101	NA	1874.7	5,5	1,1	M,B1		-0.233663	-0.138537	0.00524222	-0.0426932	0.403563	0.389595	0.248029	-0.0725564	0.35655	0.146429	0.245547	0.206307	0.0656016	0.0680723	-0.0404129	0.180202		-0.00305604	0.00932367	-0.0116296	0.00704631	0.0562326	0.00637634	-0.0190188	-0.0166238	-0.0033792	0.0174369		0.0341924	0.905544	4.50657	0.182612
gentiobiose	M000296	C12H22O11	C08240	554-91-6	A283011-101	NA	2798.07	8	1	M		-0.13824	0.0248265	0.0204185	-0.204042	0.905236	0.784536	-0.144184	0.614774	0.146738	0.302091	0.822831	0.667828	0.219174	0.262586	0.29699	0.592245		-0.0145011	0.00349793	-0.0363009	0.0418302	0.0382948	0.00678397	-0.0198545	-0.0172939	0.00588926	0.00276979		0.107034	0.898497	2.71779	0.193061
glucose	M000040	C6H12O6	C00031	50-99-7	A189002-101	34152-44-8	1881.63	5,5,5	1,1,1	M,B1,B3		0.467239	0.231733	0.925668	0.623014	0.247146	0.397853	0.188338	-1.39739	0.666097	0.92145	0.114923	0.895072	0.254293	-0.101947	0.224284	0.340366		-0.00797046	-0.0301916	0.07063	-0.0806598	0.121782	0.0170746	-0.0195375	-0.0146058	-0.0227054	0.0664254		0.22221	0.868894	1.77237	0.23627
lyxose	M000576	C5H10O5	C00476	1114-34-7	A164008-101	NA	1639.77	4	1	B1		0.732124	0.43047	1.68218	0.623555	0.186619	0.799082	0.518056	-1.84056	0.413397	0.891668	0.46116	0.585358	0.76882	0.651473	1.30782	0.811173		-0.0249124	-0.0666789	0.0455485	-0.127221	0.176451	0.0255746	-0.0204894	-0.0362025	-0.0290334	0.0931775		0.188377	0.276945	1.9748	1.51149
maltose	M000048	C12H22O11	C00897	69-79-4	A274001-101	NA	2727.13	8,8	1,1	M,B1		0.273411	0.0492333	0.00938903	0.0855287	0.186183	0.0989928	-0.158305	-0.066955	-0.0609838	-0.0650984	-0.00153727	-0.253094	-0.177446	-0.204682	0.142591	0.12514		-0.00154361	-0.00124047	-0.00124194	-0.019854	0.0152647	0.00125221	0.000312882	-0.0048519	-0.00452622	0.00860738		0.41214	0.866691	1.06248	0.239457
mannose	M000633	C6H12O6	C00936	3458-28-4	A188002-101	NA	1869	5,5	1,1	M,B1		1.5482	0.910161	2.06735	0.549587	0.568822	2.5972	0.658352	0.303245	0.688739	0.576273	0.555189	0.913033	0.793398	0.0998469	0.832585	0.853068		-0.0569919	0.000329379	0.026071	-0.095999	0.10776	0.0181461	-0.010435	-0.023986	-0.0292159	0.0544755		0.593962	0.862794	0.665558	0.245089
melezitose	M000051	C18H32O16	C08243	10030-67-8	A346001-101	NA	3439.35	11		S		1.52282	1.01902	0.823996	0.0215216	1.75009	0.393674	0.189456	-0.210067	1.16154	1.52381	1.70908	2.01824	0.802768	0.970067	2.37821	1.60388		-0.0244072	-0.0903026	0.000233877	-0.00122337	0.142685	0.0265382	-0.0362114	-0.0344866	0.00254912	0.0581816		0.1931	0.769451	1.94406	0.380644
melibiose	M000171	C12H22O11	C05402	585-99-9	A287003-101	NA	2853.28	8	1	M		-0.207188	0.0297267	-0.701412	-0.241515	0.616354	-0.233591	-0.0391672	0.65628	0.0811577	0.0570518	0.359309	-0.0672458	-0.0403197	-0.26871	-0.31796	-0.190174		0.0120125	0.0275254	-0.0242198	0.0536323	-0.0220794	-0.00491741	-0.00715593	0.00115357	0.00917152	-0.0205229		0.105115	0.552787	2.74296	0.743174
raffinose	M000049	C18H32O16	C00492	512-69-6	A337002-101	NA	3362.87	11		S		0.883873	0.244995	1.00217	1.05404	0.689047	0.84748	0.60053	0.730759	0.26122	0.940054	0.510468	1.74097	0.475134	0.48757	2.16367	3.04437		-0.0728866	-0.0885852	-0.0674818	-0.0353152	0.016856	0.0144259	0.0154346	-0.0229437	0.00559273	0.00809608		0.301953	0.136944	1.41164	2.38378
rhamnose	M000590	C6H12O5	C00507	3615-41-6	A172002-101	NA	1709.7	4	1	M,B1		-0.252543	-0.215395	-0.889538	-0.739815	0.134054	-0.157388	0.0618986	0.317926	-0.482233	-0.582764	-0.515191	-0.826531	0.461581	0.06032	0.212485	0.200236		0.0190938	0.00125431	-0.092152	0.0179821	-0.0149901	-0.00748134	0.00517017	-0.0192947	0.00995758	-0.0169184		0.00101978	0.440194	13.827	0.990255
ribose	M000582	C5H10O5	C08353	50-69-1	A168002-101	56196-08-8	1666.87	4	1	M,B1		0.409289	0.202849	0.780771	0.592332	0.0209687	-0.0999114	0.0749528	-0.72458	0.232409	0.4761	-0.154122	-0.0241725	0.47045	0.10695	0.710213	0.602734		-0.00781988	-0.0401445	0.0124489	-0.0869866	0.0311305	0.0043771	0.0140527	-0.00759594	-0.0132466	0.0290453		0.0418905	0.706591	4.15596	0.476204
sorbose	M000630	C6H12O6	C00764	3615-56-3	A186008-101	NA	1856.65	5,5	1,1	M,B1		0.160254	-0.13437	0.524366	0.544134	0.0597268	-0.0627057	0.0836402	-0.526615	0.35548	0.256978	0.228806	0.523244	0.337142	0.0803185	-0.166658	0.514281		-0.00718035	-0.0183349	0.0292971	-0.0362467	0.00717307	0.00274636	0.0064349	0.00447223	-0.00635913	0.0123784		0.199904	0.702884	1.90131	0.48202
sucrose	M000044	C12H22O11	C00089	57-50-1	A264001-101	19159-25-2	2629.23	8		M		-0.671314	-0.323829	-0.643126	-0.746804	0.00560976	-0.0525376	0.354134	0.258561	-0.359942	-0.510103	-0.148023	-0.252229	0.00358517	-0.104821	-0.498876	-0.418427		0.0127335	0.0320169	-0.0441761	0.0519443	0.00185626	-0.00331067	-0.0133191	-0.00997566	0.00767835	-0.01384		0.00902151	0.986945	7.23191	0.0439366
xylose	M000579	C5H10O5	C00181	58-86-6	A166001-101	56196-07-7	1651.63	4	1	B1,M		0.355052	0.224886	1.10879	0.607331	0.225575	0.735166	0.535059	-0.862943	0.371947	0.6585	0.408509	0.500293	0.648578	0.451362	1.19435	0.825497		-0.0272664	-0.0454653	0.00463574	-0.0787832	0.108244	0.0168024	-0.0104763	-0.0283402	-0.016617	0.0546683		0.29622	0.380062	1.43366	1.15207
Structure-classified MS tags
A178003 Sugar (O-methyl)	NA	NA	NA	NA	A178003-101	NA	1760.93	NA		NA		0.571223	0.459644	0.959251	0.693763	0.124138	-0.0875826	0.0945531	0.118151	0.487421	0.386482	0.655631	0.874706	0.16348	-0.231237	0.579273	0.436016		-0.0219967	-0.0238099	0.0395333	-0.0349146	-0.0324284	0.000997636	0.0183918	0.0167948	-0.00391186	-0.00157839		0.000673589	0.0082075	15.4827	7.45711
A199003 acid (pentahydroxy)	NA	NA	NA	NA	A199003-101	NA	1978.93	NA		NA		0.495048	0.443118	0.88809	0.535529	-0.139987	0.150415	0.00827262	-0.41979	0.204176	0.243897	-0.0318026	0.107175	0.807273	0.39997	1.04438	0.83717		-0.0123362	-0.0524846	-0.0060268	-0.0839932	-0.00292466	0.00120018	0.0259194	-0.00384921	-0.00781223	0.0149402		0.00142242	0.602302	12.6041	0.650475
A202004 inositol conj.1	NA	NA	NA	NA	A202004-101	NA	2008.9	NA		NA		0.154714	-0.0197487	0.181008	0.22589	0.0946391	-0.267618	0.00197536	-0.25672	0.124239	0.027903	0.0351812	-0.165632	0.0736724	-0.0726908	0.191986	0.0773224		0.00125694	-0.00903048	0.00524468	-0.0291485	0.0023625	-0.000313049	0.00672051	-0.000288672	-0.00442885	0.0067363		0.0546233	0.0715724	3.71999	3.30046
A203010 inositol conj.2	NA	NA	NA	NA	A203010-101	NA	2016.77	NA		NA		1.40657	1.08122	2.00269	0.708063	-1.03972	-0.617408	-0.737454	-1.11883	0.732204	0.606508	0.00940737	0.383586	0.742985	0.404928	1.35152	0.811326		-0.00512456	-0.108495	0.0911054	-0.14482	-0.0433151	0.000287954	0.0517033	0.029299	-0.0128017	0.0242642		0.000159475	0.457232	22.5754	0.948807
A294002 inositol conj.3	NA	NA	NA	NA	A294002-101	NA	2921.1	NA		NA		2.18022	1.53255	4.05085	4.32263	-0.381386	-0.269118	-0.0201833	1.77384	0.72258	0.664438	1.77686	4.05437	-0.707409	-0.365699	1.4679	1.85879		-0.139786	-0.0691478	0.201562	-0.118271	-0.358135	-0.0148686	0.135054	0.134604	-0.00515053	-0.0933542		0.000182693	0.000198307	21.8054	21.3519
A300001 inositol conj.4	NA	NA	NA	NA	A300001-101	NA	2982.37	NA		NA		10.492	0	11.4829	11.2369	0	10.507	10.6308	10.7544	0	10.6577	11.0803	11.5504	0	10.328	11.5515	11.0549		-0.813177	-0.292937	0.172739	0.347774	0.0577011	0.166045	-0.0753497	0.039215	0.0556431	-0.0325411		0.999155	0.0592453	0.00688064	3.59139
Non-identified MS tags
A136002	NA	NA	NA	NA	A136002-101	NA	1333.07	NA		NA		0.330229	-0.0407658	0.680386	0.96383	-0.130109	-0.629842	-1.10807	-0.676136	0.573364	0.239565	-0.0910948	-0.70669	0.43524	0.417103	0.13188	0.291814		0.013052	-0.0393953	0.043182	-0.0978904	-0.0549691	-0.00824683	0.0410041	0.0212249	-0.0102358	0.0033162		0.0209645	0.57628	5.41684	0.698222
A144006	NA	NA	NA	NA	A144006-101	NA	1428.22	NA		NA		-0.265447	-0.14853	-0.306778	-0.331401	0.114221	0.0421123	0.273659	0.259294	-0.147178	-0.152809	0.00563462	-0.145761	-0.0769025	-0.106319	-0.05645	0.0407532		0.000222016	0.0128136	-0.0322154	0.0266222	0.0116213	0.000361906	-0.00916746	-0.0102353	0.0039593	-0.00419238		0.000569651	0.607443	16.1962	0.641277
A145008	NA	NA	NA	NA	A145008-101	NA	1446.8	NA		NA		0.199259	0.155579	0.0712351	0.00425568	0.81483	0.508885	0.835724	0.785008	0.0304578	0.235282	0.240809	0.360938	0.111422	-0.138251	0.0464288	0.163652		-0.0194274	0.0332065	-0.0296415	0.0227595	0.0213776	0.00297218	-0.0126267	-0.0124538	-0.00155607	-0.0022447		0.000162094	0.516862	22.4819	0.815785
A147001	NA	NA	NA	NA	A147001-101	NA	1457.8	NA		NA		-0.23548	-0.157302	-0.293845	-0.3424	0.094405	0.0598423	0.26148	0.216363	-0.140614	-0.159886	-0.00878376	-0.17975	-0.086082	-0.114069	-0.0504315	0.0824986		0.000283371	0.0111142	-0.0321432	0.0236896	0.0158972	0.000856536	-0.00964564	-0.0113669	0.00338318	-0.00202526		0.000823498	0.664238	14.6615	0.544129
A147005	NA	NA	NA	NA	A147005-101	NA	1461.37	NA		NA		0.0132551	0.167375	-0.123631	0.206682	0.729902	-0.041226	0.204809	0.376407	-0.0679543	-0.16648	-0.245011	-0.252074	0.0919601	-0.0214504	-0.207402	-0.0987544		0.00251923	0.0305592	-0.0216952	-0.0159701	-0.0245603	-0.00683644	0.0102786	-0.000438845	-0.00462294	-0.0109075		0.016308	0.199896	5.92306	1.90136
A147011	NA	NA	NA	NA	A147011-101	NA	1465.4	NA		NA		-0.0218431	0.0910935	0.539236	0.205437	0.117936	0.213283	0.149178	-0.414917	0.787853	0.954205	0.640291	0.679746	-1.07447	-0.238392	-0.825151	-0.421317		-0.00977634	0.0245925	0.104802	0.0249806	0.101272	0.0169818	-0.045061	0.00298038	-0.0118364	0.0415216		0.000463301	0.474542	17.1132	0.908375
A151002	NA	NA	NA	NA	A151002-101	NA	1498.57	NA		NA		-0.347427	-0.0511911	-1.21617	-0.229949	0.511627	-0.540606	-0.106722	1.23369	-0.0183776	-0.349193	0.704774	0.458826	-0.682966	-0.662615	-1.4414	-1.86703		0.0205496	0.0889127	0.0411944	0.135877	-0.103094	-0.0139368	-0.0108792	0.0407806	0.0176074	-0.0607159		0.0399605	0.766363	4.23605	0.385223
A159001	NA	NA	NA	NA	A159001-101	NA	1581.7	NA		NA		-0.24444	0.100014	-0.117065	-0.910108	1.05157	0.205043	0.183276	-0.151721	0.282652	0.267807	0.0982472	-0.398513	-0.417004	-0.210389	-0.845938	-1.01456		0.0227849	0.0628435	0.014935	0.0225629	0.119702	0.00830421	-0.0484689	-0.0248953	-0.012895	0.0381088		0.00243413	0.00654918	10.8102	8.01393
A160001	NA	NA	NA	NA	A160001-101	NA	1589.93	NA		NA		1.33088	0.750017	2.10647	1.19328	0.314313	0.902725	0.702437	-0.682582	0.533712	0.969867	0.47104	0.960147	0.380545	0.705669	1.11324	0.948308		-0.051112	-0.0450092	0.0694913	-0.114034	0.0856631	0.0186004	0.00164406	-0.00763096	-0.0263107	0.0573981		0.103391	0.532704	2.76606	0.783149
A161003	NA	NA	NA	NA	A161003-101	NA	1596.57	NA		NA		-0.702198	-0.581765	0.14341	-0.33909	1.06968	1.42179	0.935905	-0.670222	-0.092053	-0.0267905	0.0220755	-0.788667	-1.0072	-0.700963	-0.50093	-0.616511		-0.0141034	0.0805873	-0.016618	-0.0245992	0.241981	0.0238954	-0.073581	-0.065382	-0.0325984	0.083962		0.0187571	0.229102	5.63766	1.73559
A164002	NA	NA	NA	NA	A164002-101	NA	1628.9	NA		NA		-0.74852	-0.324067	0.0756698	-1.01061	1.38989	1.09926	-0.0468891	1.04152	0.0382739	0.0263542	0.593212	-0.21117	0.0318538	-0.842109	0.715464	-1.12941		-0.00468683	0.0683456	-0.0767204	0.0371855	0.0960722	0.00617367	-0.0393763	-0.04253	-0.00591847	0.0160523		0.0476752	0.494377	3.94041	0.863939
A173004	NA	NA	NA	NA	A173004-101	NA	1719.66	NA		NA		-0.0105614	-0.2099	-0.748053	-0.711421	0.157035	0.0417532	0.0375505	0.166797	-0.385203	-0.459596	-0.445828	-0.955599	0.837511	0.397747	0.757477	0.735821		0.0150187	-0.0258808	-0.113429	-0.002369	0.00911385	-0.00388324	0.00609919	-0.0313354	0.00956014	-0.00519059		0.00014175	0.276363	23.262	1.51394
A176001	NA	NA	NA	NA	A176001-101	NA	1746.36	NA		NA		0.887555	0.716427	1.28423	0.851638	0.0102334	0.371962	0.195646	-0.356373	1.12489	-0.141668	0.615917	-0.481142	0.548656	0.455791	0.633895	0.659859		-0.0112755	-0.0262601	0.029079	-0.105278	0.00639032	0.000889105	0.0241249	0.00191191	-0.0181126	0.0233397		0.0507923	0.259821	3.83701	1.58612
A212001	NA	NA	NA	NA	A212001-101	NA	2104.97	NA		NA		-0.0396729	0.0272768	0.119829	-0.00982069	0.156488	0.110557	0.0993235	0.0764979	0.116577	-0.0142987	0.095223	-0.061609	-0.240299	-0.22591	-0.326071	-0.263094		-0.000826158	0.0222921	0.0142929	0.000828817	0.0129513	0.000773227	-0.00673443	0.000370245	-0.00484412	0.00433374		7.16514e-05	0.488964	27.6108	0.875875
A213001	NA	NA	NA	NA	A213001-101	NA	2119.9	NA		NA		1.07767	0.483459	1.48086	0.98809	0.118906	0.831298	-0.0445079	-2.46316	0.169942	0.507778	-0.373274	-0.096413	0.0520356	-0.0761279	0.686773	0.224316		-0.010932	-0.0437035	0.0909703	-0.189248	0.185121	0.0222216	-0.0127696	-0.0290779	-0.0462762	0.109672		0.166327	0.485867	2.13151	0.882766
A214004	NA	NA	NA	NA	A214004-101	NA	2135.9	NA		NA		0.289307	0.151637	0.258161	0.326656	0.148392	-0.307025	-0.00483005	-0.131517	0.341493	0.120115	0.247996	0.0554977	-0.0327562	-0.167428	0.182779	0.075358		-0.000639987	-0.0081821	0.020721	-0.0231801	-0.00626689	-0.000272783	0.00699822	0.00604334	-0.00378387	0.00406351		0.00617121	0.0424862	8.16522	4.13214
A217003	NA	NA	NA	NA	A217003-101	NA	2158.31	NA		NA		-0.343436	-0.539904	-0.789246	-0.479818	0.326295	-0.0929235	-0.220686	0.574459	0.253476	-0.0722639	0.114447	-0.266815	-0.513513	-0.582046	-0.339632	-0.561544		0.012198	0.0356854	-0.019816	0.0633094	0.0119727	-0.00084994	-0.0208802	-0.00573982	0.00724613	-0.00973944		0.00602614	0.455664	8.22632	0.952552
A228001	NA	NA	NA	NA	A228001-101	NA	2263.63	NA		NA		0.696902	0.281933	0.759439	0.515042	0.110426	0.353564	0.202052	-0.499297	0.219502	0.212139	0.0932069	0.161405	0.149249	0.222291	0.213465	0.211303		-0.013501	-0.0127879	0.0387629	-0.058678	0.0372693	0.00632105	0.00174129	-0.00144534	-0.0141699	0.0271706		0.0463545	0.526555	3.98672	0.795697
A229001	NA	NA	NA	NA	A229001-101	NA	2276.64	NA		NA		0.60273	0.462926	0.658407	0.545305	0.0171567	0.260599	-0.16613	-0.0891978	0.213301	0.0480114	0.108837	0.0182129	-0.0457478	-0.137206	-0.0866392	0.0308649		-0.00846395	0.00125101	0.0455097	-0.0513202	-0.0158067	-0.00110903	0.0147281	0.0135417	-0.0114709	0.00643763		0.000282973	0.850456	19.4784	0.262885
A237001	NA	NA	NA	NA	A237001-101	NA	2360.1	NA		NA		0.514238	0.505038	0.677021	0.434199	-0.0376413	-0.00389501	-0.0832192	-0.339085	0.289175	0.109345	0.208583	0.111135	0.453146	0.290761	0.652615	0.696716		-0.00668249	-0.0400522	0.0097863	-0.0607675	-0.00807677	0.000517948	0.0198895	0.00237405	-0.00558153	0.010338		0.000262914	0.465635	19.8538	0.928977
A237002	NA	NA	NA	NA	A237002-101	NA	2355.7	NA		NA		0.282586	0.117493	-0.000635979	0.214122	0.0991838	-0.281302	-0.0900528	0.109294	0.293541	-0.147669	0.391043	-0.194399	-0.25225	-0.284142	-0.0357435	-0.251093		0.00307497	0.00801415	0.0219341	-0.0012384	-0.0214921	-0.00274476	0.00496938	0.0108616	-0.00100357	-0.0058972		0.0891516	0.271011	2.9765	1.53673
A240002	NA	NA	NA	NA	A240002-101	NA	2384.6	NA		NA		0.246486	0.0842139	0.0686261	0.182962	0.115992	-0.0956991	-0.14021	0.00546186	0.0719669	-0.0247512	0.0462522	-0.219503	-0.0680787	-0.151462	0.121609	0.179435		-0.00040445	-0.00472392	0.00141085	-0.0200962	-0.00747857	-0.00130257	0.00747064	0.00144065	-0.00261509	0.000908559		0.237928	0.524712	1.69034	0.799486
A250001	NA	NA	NA	NA	A250001-101	NA	2482.9	NA		NA		0.242661	0.183748	0.416886	0.256614	0.34279	0.14455	-0.050694	0.341712	0.223824	-0.265097	-0.0575444	-0.287385	0.579333	0.300386	0.565407	0.438313		-0.00503733	-0.00861889	-0.0369883	-0.0466773	-0.038575	-0.00667767	0.0261046	-0.00192711	-0.00307878	-0.0101455		0.00448044	0.213862	9.01503	1.81876
A254002	NA	NA	NA	NA	A254002-101	NA	2528.13	NA		NA		0.717596	0.626115	0.993762	0.553265	0.13618	-0.0601732	-0.073384	-0.286146	0.252728	-0.0600866	-0.175457	-0.0679806	0.426287	0.0763918	0.868582	0.626814		-0.00907471	-0.0345527	0.00516969	-0.10163	-0.0215655	-0.0029915	0.0338394	0.00281148	-0.0129544	0.0108225		0.00156407	0.322969	12.2714	1.33485
A267001	NA	NA	NA	NA	A267001-101	NA	2656.76	NA		NA		0.283026	0.223478	0.295477	0.165262	0.0663564	0.147448	0.0866569	0.0828541	0.251879	0.279565	0.28447	0.131715	0.136573	0.0458989	0.437842	0.265795		-0.00864322	-0.0137193	0.00312316	-0.0108068	0.0114756	0.00321078	0.000122868	-0.00240189	-0.00130529	0.00685395		0.175831	0.373705	2.0611	1.17082
A267004	NA	NA	NA	NA	A267004-101	NA	2661.42	NA		NA		0.312884	0.531386	-0.177163	-0.0197155	0.470121	-0.536714	-0.080445	0.061857	1.0227	0.226014	0.796056	0.382094	-0.255441	-0.347982	0.334403	-0.113233		0.0144841	-0.00658196	0.0280963	0.0206554	0.0113259	0.00163044	-0.00986845	0.00548935	0.00327949	0.00496435		0.075417	0.409985	3.22194	1.06825
A276009	NA	NA	NA	NA	A276009-101	NA	2745	NA		NA		0.242664	0.173228	0.134497	0.253117	-0.0296804	-0.0271929	-0.0257971	-0.0085166	0.181778	-0.114927	0.0870441	-0.14198	0.214534	-0.0623763	0.165054	0.2703		-0.000259426	-0.00976658	-0.00217437	-0.0259643	-0.0210083	-0.00298651	0.013657	0.00364115	-0.00184809	-0.00309749		0.0344468	0.242319	4.4935	1.66856
A278005	NA	NA	NA	NA	A278005-101	NA	2769.44	NA		NA		0.00775281	0.173963	0.0964951	-0.0730273	0.710854	0.413887	-0.184728	0.583731	0.164386	0.153368	0.689304	0.549601	0.296147	0.346732	0.483473	0.522492		-0.0107738	-0.00685746	-0.0311044	0.0263935	0.000297191	0.00195414	-0.0039722	-0.00712322	0.00702152	-0.00721623		0.285346	0.910484	1.47682	0.175232
A284004	NA	NA	NA	NA	A284004-101	NA	2827.29	NA		NA		-0.217247	-0.278098	-0.461298	-0.291888	0.224369	-0.0373863	0.145299	0.228442	0.352754	0.125214	0.430157	0.150664	0.209666	0.105092	0.449243	0.299596		0.00252056	-0.0117949	-0.040588	0.0437808	0.0260299	0.00377206	-0.0154101	-0.015043	0.0104168	-0.000485425		0.000287057	0.273136	19.4059	1.52762
A296001	NA	NA	NA	NA	A296001-101	NA	2956.03	NA		NA		0.24657	0.0674747	0.501201	0.110758	0.181976	0.0941085	0.0580434	-0.139592	0.268647	0.297513	0.258212	0.234405	0.397955	0.20419	0.70931	0.572444		-0.00979432	-0.0297335	-0.011659	-0.0280826	0.0257397	0.00485023	0.00204416	-0.0102895	-0.00234002	0.0144506		0.0222333	0.245646	5.30234	1.65236
A311002	NA	NA	NA	NA	A311002-101	NA	3092.87	NA		NA		1.50435	0.807136	1.81504	1.51982	0.340954	0.805843	-0.405878	-1.06347	0.822821	1.44226	0.484706	0.935625	0.108155	0.296105	1.25501	1.38364		-0.0394991	-0.0762703	0.0940857	-0.135876	0.0978229	0.0204807	0.0039997	-0.00475803	-0.0272306	0.0707408		0.0738714	0.987301	3.25291	0.0431055
*myo-inositol-1-P and/or myo-inositol-2-P
