# Supplementary material for: Integrative “omic” analysis reveals distinctive cold responses in leaves and roots of strawberry, Fragaria × ananassa ‘Korona’
Source: Front Plant Sci. 2015 Oct 15;6:826. doi: 10.3389/fpls.2015.00826 (PMC4606020; doi:10.3389/fpls.2015.00826)
Supplement: FILE S3 — Microarray-based transcriptional analysis. Differentially regulated genes in leaves of cold-treated F. anananssa ‘Korona’ from time points 24 and 72 h (0 h time point served as control). Data are shown as log2 fold change (compared to time 0). Those transcripts changing greater than 1.5 fold (and with p < 0.05) are highlighted. Genes are categorized into the following groups (sheets): A – Cold and Stress; B – Metabolism; C – Transport; D – Development and Organogenesis; E – Photosynthesis; F – Translation; G – Transcription; H – Signaling; I – Secondary Metabolism. [file Data_Sheet_3.XLS]

## Sheet: A.  Cold+Stress
Supplemental File 3. Microaray Analyis of cold responses in F. ananassa, "Korona"
Locus ID	Gene	Description and name of gene	KOR 24h	KOR 72h	INDUCTION
At1g57550	RCl2A-like	RCI2A-related protein, low temperature and salt responsive protein, putative; small hydrophobic protein similar to Os03g0286900 [Oryza sativa (japonica cultivar-group)], hydrophobic protein, putative / low temperature and salt responsive protein (At2g3890	NA	1.35	Cold, Salt
0	unknown	unknown plant specific protein; cold or ABA responsive gene? possibly circadian regulated gene; single copy gene in Arabidopsis; similar to unknown protein [Populus trichocarpa] (ABK93757), unnamed protein product [Vitis vinifera] (CAO17089), Os01g0125700	3.497	4.07	Cold, Salt
At3g50980	XERO1	Dehydrin Xero 1 (XERO1)	2.676	NA	Cold, H2O, Stress
At4g38580	ATFP6	ATFP6 (FARNESYLATED PROTEIN 6), heavy-metal-associated domain-containing protein; similar to unnamed protein product [Vitis vinifera] (CAO47384), GMFP7 [Glycine max] (AAD09515) and Os04g0244800 [Oryza sativa (japonica cultivar-group)]	2.289	2.411	Cold, Heat
At3g12490	CYS6	Cysteine proteinase inhibitor 6 precursor (AtCYS-6) (PRLI-interacting factor M) (PIP-M); similar to PRLI-interacting factor M (Arabidopsis thaliana) GI:11139270, cysteine proteinase inhibitor (Brassica rapa) GI:762785; contains Pfam profile PF00031: Cysta	1.978	2.736	Cold, Salt, Osmotic
At3g50830	WCOR413-like	COR413-PM2 (cold regulated 413 plasma membrane 2); multispanning transmembrane protein; similar to cold acclimation protein COR413-PM1 [Zea mays] (AAO24629); similar to stress-regulated protein SAP1 [Xerophyta viscosa] (AAM47505); six WCOR413 proteins exi	1.817	2.491	Cold
At4g11600	ATGPX6	AtGPX6 (GLUTATHIONE PEROXIDASE 6), phospholipid hydroperoxide glutathione peroxidase 6, mitochondrial precursor (PHGPx) (GPX6) (EC 1.11.1.12); similar to glutathione peroxidase [Malus x domestica] (AAQ03092) and GPX12Hv, glutathione peroxidase-like protei	1.815	2.128	Cold, Salt, Cd, Oxidative Stress
At3g12630	SAP5	SAP5, Zinc finger A20 and AN1 domain-containing stress-associated protein 5 (AtSAP5); similar to Zinc finger A20 and AN1 domain-containing stress-associated protein 11 (OsSAP11) Os08g0504700 [Oryza sativa (japonica cultivar-group)]; contains Pfam domain,	1.716	2.026	Stress
At2g47730	GST6	ATGSTF8 (GLUTATHIONE S-TRANSFERASE 8), glutathione S-transferase 6 (GST class phi) (GST6) (EC 2.5.1.18); cold responsive?	1.696	3.017	Cold, Bacterium, Defence, Salt
At1g54410	dehydrin	dehydrin family protein; similar to water stress induced protein [Brassica oleracea] (AAS77419); contains Pfam domain, PF00257: Dehydrin	1.643	2.824	Cold, H2O
At3g22310	RH9	DEAD box RNA helicase (RH9); similar to RNA helicases GI:3775995, GI:3775987 (Arabidopsis thaliana); contains Pfam profiles PF00270: DEAD/DEAH box helicase, PF00271: Helicase conserved C-terminal domain;	1.417	2.365	Cold, H2O, Salt
At1g09070	SRC2-like	C2 domain-containing protein, SRC2-like protein; contain a proline and glycine rich C-terminal domain; similar to unnamed protein product [Vitis vinifera] (CAO17547) and cold-regulated gene SRC2 [Glycine max] (BAA19769); contains Pfam profile PF00168: C2	1.208	0.861	Cold
At5g58070	lipocalin-like	lipocalin; similar to temperature-induced lipocalin [Brassica napus] (ABB02398), temperature-induced lipocalin [Solanum tuberosum] (ABB02397) and temperature-induced lipocalin-2 [Triticum aestivum] (ABB02379); plant lipocalins can be classified into two g	1.199	2.644	Cold, Heat, Light
At4g13850	GRP2	ATGRP2 (GLYCINE-RICH RNA-BINDING PROTEIN 2), mitochondrial precursor (GRP2); AtGRP2 is a cold-induced nucleo-cytoplasmic RNA-binding protein a may have a role in flower and seed development	1.145	1.8855	Cold, Osmotic
At3g23830	GRP4	GR-RBP4/GRP4 (GLYCINE-RICH RNA-BINDING PROTEIN 4); similar to Glycine-rich RNA-binding protein 2, mitochondrial precursor (AtGRP2) (At4g13850) (Arabidopsis thaliana); AtGRP2 is a cold-induced nucleo-cytoplasmic RNA-binding protein a may have a role in flo	1.09	1.86	Cold, Salt, Osmotic
At4g39260	GRP8	CCR1 (COLD, CIRCADIAN RHYTHM, AND RNA BINDING 1), Glycine-rich RNA-binding protein 8 (GRP8)	0.9495	1.69975	Cold, Salt, Innate Immune Response
At5g02500	HSC70-1	Heat shock cognate 70 kDa protein 1 (Hsc70.1) (HSC70-1)	0.845	1.35	Cold, Heat, Virus
At5g01600	FER1	Ferritin-1, chloroplast precursor (AtFer1) (FER1) (EC 1.16.3.1); cold regulated gene; similar to ferritin-1, chloroplast precursor [Brassica napus] (Q96540), chloroplast ferritin [Glycine max] (ABK54364) and ferritin-2, chloroplast precursor (NtFer2) [Ni	0.822	0.718	Cold, H2O2, ROX, Fe, Bacterium
At2g38905	RCl2A-like	RCI2A-like proten, small hydrophobic protein / low temperature and salt responsive protein; almost identical to unnamed protein product [Vitis vinifera] (CAO69010), Os05g0122700 [Oryza sativa (japonica cultivar-group)] and low temperature-induced protein	0.756	1.244	Cold,Osmotic,Salt
At1g06430	FTSH8	FTSH8 (FtsH protease 8); FtsH proteases are important in chloroplast biogenesis and thylakoid maintenance; FTSH8 may be involved in cleavage of the reaction center-binding protein D1 of photosystem II after exposure to moderate heat stress; similar to Fts	0.666	0.715	Cold, Heat, Light
At1g52870	SYM1-like	Mpv17 / PMP22 family protein, SYM1-like protein; possible integral membrane protein; similar to At4g03410; distant related to SYM1 [Kluyveromyces lactis] (Q6CIY7) (SYM1=stress-inducible yeast Mpv17)	0.5395	1.2865	Stress
At1g10760	SEX1	Alpha-glucan water dikinase, chloroplast precursor (Starch-related R1 protein) (Starch excess protein 1) (SEX1) (EC 2.7.9.4)	0.532	0.754	Cold, Trehalose
At4g04340	ERD-like	early-responsive to dehydration protein-related / ERD protein-related; similar to ERD4 protein (early-responsive to dehydration stress) (Arabidopsis thaliana) GI:15375406; contains Pfam profile PF02714: Domain of unknown function DUF221;	0.477	0.234	H2O
At3g09440	HSC70-3	Heat shock cognate 70 kDa protein 3 (Hsc70.3) (HSC70-3)	0.423	0.592	Cold, Heat, Cd
At3g53990	USP-like	universal stress protein (USP) family protein; similar to unnamed protein product [Vitis vinifera] (CAO15739), universal stress protein 1 [Gossypium arboreum] (ABY84681) and early nodulin ENOD18 [Vicia faba] (CAC18556); contains Pfam PF00582: universal st	0.261	0.078	Cold, Stress
At3g17020	USP-like	Universal stress protein (USP) family protein; similar to early nodulin ENOD18 (Vicia faba) GI:11602747;	0.249	0.426	Cold, Stress
At2g39730	RCA	Ribulose bisphosphate carboxylase/oxygenase activase, chloroplast precursor (RuBisCO activase) (RA) (RCA)	0.11125	-0.308333	Cold, Light, Bacterium
At3g27620	AOX1C	AOX1C (ALTERNATIVE OXIDASE 1C), mitochondrial precursor; susceptibility to cell death by signaling molecules (salicylic acid and nitric oxide) is dependent upon the steady-state cellular level of ROS and that AOX levels may contribute to this steady state	0.046	0.036	Cold, Drought
At5g62690	TUB2	TUB2, tubulin beta-2/beta-3 chain (TUB2)	0.022	-0.428	Cold, Salt, Cd
At5g62700	TUB3	TUB3, tubulin beta-2/beta-3 chain (TUB3)	-0.029	-0.383	Cold, Salt, Cd
At3g12580	HSP70	heat shock protein 70 (HSP70); strong similarity to heat shock protein GI:425194 (Spinacia oleracea);	-0.038	0.656	Heat, Light, Cd, H2O2, Virus, Bacterium
At2g17870	CSP3	CSDP3 (COLD SHOCK DOMAIN PROTEIN 3), cold-shock DNA-binding family protein; similar to CSDP1 (COLD SHOCK DOMAIN PROTEIN 1) (At4g36020) and GRP2 (COLD SHOCK DOMAIN PROTEIN 2) (At4g38680); contains Pfam domains, PF00313: 'Cold-shock' DNA-binding domain and	-0.047	NA	Cold
At1g67090	RBCS-1A	Ribulose bisphosphate carboxylase small chain 1A, chloroplast precursor (RuBisCO small subunit 1A) (RBCS-1A) (EC 4.1.1.39)	-0.099	0.556	Cold, Blue Light, R/FR Light
At1g20620	CAT3	CAT3 (CATALASE 3) (SEN2) (EC 1.11.1.6)	-0.1165	-0.7715	Cold, Light, Cd, low N/ P/ S
At3g54050	FBP	Fructose-1,6-bisphosphatase, chloroplast precursor (FBPase) (FBP) (EC 3.1.3.11); involved in several important pathways: the pentose phosphate pathway, glycolysis / gluconeogenesis, fructose and mannose metabolism and in carbon fixation	-0.191	-1.186	Cold
At1g60470	GOLS4	ATGOLS4 (ARABIDOPSIS THALIANA GALACTINOL SYNTHASE 4); similar to galactinol synthase GI:5608497 from (Ajuga reptans);	-0.193	-1.074	Cold
At5g63650	SRNK2-5	serine/threonine protein kinase, putative; similar to serine/threonine-protein kinase ASK2(Arabidopsis thaliana), SWISS-PROT:P43292; contains protein kinase domain, Pfam:PF00069;	-0.205	0.321	Salt, Osmotic
At1g15690	AVP1	Pyrophosphate-energized vacuolar membrane proton pump 1 (Pyrophosphate-energized inorganic pyrophosphatase 1) (H(+)-PPase 1) (Vacuolar proton pyrophosphatase 1) (Vacuolar proton pyrophosphatase 3) (AVP1) (EC 3.6.1.1)	-0.206	-0.126	H2O, Salt
At5g10450	GRF6	14-3-3-like protein GF14 lambda (General regulatory factor 6) (14-3-3-like protein RCI2) (14-3-3-like protein AFT1) (GRF6)	-0.231	0.058	Cd, Bacterium
At1g76080	CDSP32	chloroplast drought-induced stress protein, CDSP32-like protein, thioredoxin family protein; single ortholog in Arabidopsis; similar to CDSP32 protein (Chloroplast Drought-induced Stress Protein of 32kDa) [Solanum tuberosum] (CAA71103); contains Pfam prof	-0.237	-1.056	Drought
At3g11630	BAS1	2-cys peroxiredoxin BAS1, chloroplast precursor (BAS1) (EC 1.11.1.15)	-0.266	-1.523	Cold, Bacterium
At5g17170	ENH1	rubredoxin family protein; single copy highly conserved protein, a closely related ortholog exist in algae; similar to Os08g0162600 [Oryza sativa (japonica cultivar-group)] and unnamed protein product [Ostreococcus tauri] (CAL53651); contains Pfam profile	-0.268	-1.538	Salt
At5g02490	HSC70-2	Heat shock cognate 70 kDa protein 2 (Hsc70.2) (HSC70-2)	-0.445	-0.4695	Cold, Heat, Cd, Bacterium
At5g05170	CESA3	Cellulose synthase A catalytic subunit 3 [UDP-forming] (AtCesA-3) (Constitutive expression of VSP1 protein 1) (CEV1) (Isoxaben resistant protein 1) (Ath-B) (CESA3) (EC 2.4.1.12); the cev1 mutant has constitutive expression of stress response genes and has	-0.499	-1.254	Defence
At3g17390	SAMS3	MTO3, S-adenosylmethionine synthetase (EC 2.5.1.6); involved in methionine metabolism; similar to S-adenosylmethionine synthetase 2 (Methionine adenosyltransferase 2, AdoMet synthetase 2) [Catharanthus roseus] (Q96552)	-0.5	0.273	Cold
At3g47450	NOA1	Nitric-oxide synthase 1 (AtNOS1) (NOS1) (EC 1.14.13.39)	-0.553	-0.306	O3, Oxidative Stress
At1g56070	EF-2-like	LOS1, elongation factor 2, putative / EF-2, putative; similar to ELONGATION FACTOR 2 GB:O14460 from (Schizosaccharomyces pombe);	-0.568	-0.416	Cold
At5g03030	DNAJ-like	DNAJ heat shock N-terminal domain-containing protein; contains Pfam profile PF00226 DnaJ domain; DNAJ domain-containing protein, Homo sapiens, EMBL:AF126743;	-0.599	-0.464	Stress
At5g10860	CBS-domain	CBS domain-containing protein; similar to unnamed protein product [Vitis vinifera] (CAO21273), CBS1 [Hyacinthus orientalis] (AAT08729), unknown protein [Picea sitchensis] (ABK22092), Os03g0737000 [Oryza sativa (japonica cultivar-group)], predicted protein	-0.718	-0.493	Cold, Salt
At5g52640	HSP81-1	Heat shock protein 81-1 (HSP81-1) (Heat shock protein 83) (HSP81-1)	-0.766	-1.269	Heat, As, Bacterium
At1g69700	HVA22C	ATHVA22C, ABA-responsive protein (HVA22c)	-0.815	-0.224	H2O, Salt, ABA
At5g56000	HSP81-4	heat shock protein 81-4 (HSP81-4); contains Pfam profiles PF02518: ATPase, histidine kinase-, DNA gyrase B-, and HSP90-like domain protein, PF00183: Hsp90 protein	-0.818	-1.0115	Cold, H2O
At4g34240	ALDH3	aldehyde dehydrogenase (ALDH3I1); ALDH3I1 is activated by abiotic stress; contains Pfam profile PF00171: aldehyde dehydrogenase (NAD) family protein; identical to cDNA aldehyde dehydrogenase (ALDH3 gene) GI:17065875, aldehyde dehydrogenase (Arabidopsis th	-0.862	-0.837	H2O, ABA
At4g27090	RPL14B	60S ribosomal protein L14 (RPL14B); similar to ribosomal protein L14 - Human,PIR3:JC5954;	-0.939	-0.035	Cold
At1g78290	SAPK2-like	SAPK2-like osmotic stress, ABA induced protein kinase, putative; similar to serine/threonine-protein kinase SAPK2 (Osmotic stress/abscisic acid-activated protein kinase 2) [Oryza sativa] (Q84TC6)	-1.098	-0.747	Osmotic, ABA
At5g56010	HSP81-3	heat shock protein (HSP81-3) (HSP81.2); similar to molecular chaperone Hsp90-2 [Lycopersicon esculentum] (AAR12196); Hsp90-2 associates with resistance protein N and its signaling proteins SGT1 and Rar1 to modulate an innate immune response in plants; con	-1.332	-1.2485	Cold
At1g08830	CSD1	Superoxide dismutase [Cu-Zn] (SODCC) (EC 1.15.1.1)	-1.54	-1.84	Salt, Cu, Fe, O3, Oxidative Stress
At5g56030	HSP81-2	heat shock protein 81-2 (HSP81-2)	-1.553	-1.167	Cold, H2O, Defence

## Sheet: B.  Metabolism
Locus ID	Gene	Description and name of gene	KOR 24	KOR 72	Metabolic Process
At1g78570	RHM1	Probable rhamnose biosynthetic enzyme 1 (RHM1) (EC 1.1.1.-)	NA	0.291	UDP-glucose = UDP-4-dehydro-6-deoxy-D-glucose+H2O
At2g40840	DPE2	DPE2 (DISPROPORTIONATING ENZYME 2) (EC 2.4.1.25), cytosolic transglucosidase; DPE2 is essential for the cytosolic metabolism of maltose; Maltose is exported from the Arabidopsis chloroplast as the main product of starch degradation at night; contains Pfam	NA	-0.289	transfer of (1->4)-a-D-glucan segment to glucose/ (1->4)-a-D-glucan
At5g14470	GALK-like	galactokinase / mevalonate-kinase related protein, GHMP kinase family protein; two orthologs exist in Arabidopsis (At3g01640 and At5g14470); contains similarity to D-glycero-D-manno-heptose 7-phosphate kinase (Aneurinibacillus thermoaerophilus) (AAK27850)	NA	NA	D-galactose+ATP = a-D-galactose-1-P+ADP
At3g53900	UPRT-like	uracil phosphoribosyltransferase (EC 2.4.2.9), UMP pyrophosphorylase; chloroplast derived gene, single orthologue in Arabidopsis; probably involved in pyrimidine metabolism; similar to uracil phosphoribosyltransferase [Nicotiana tabacum] (CAA72093) and pu	NA	NA	UMP+P2 = uracil+5-P-a-D-ribose-1-P2
At2g29420	GST25	ATGSTU7 (GLUTATHIONE S-TRANSFERASE 25) (GST25); similar to ATGSTU4 (GLUTATHIONE S-TRANSFERASE 22) (At2g29460) and ATGSTU1 (GLUTATHIONE S-TRANSFERASE 19) (GST19) (At2g29490)	1.759	3.114	catalytic, GSH transferase activity			0
At2g47730	GST6	ATGSTF8 (GLUTATHIONE S-TRANSFERASE 8), glutathione S-transferase 6 (GST class phi) (GST6) (EC 2.5.1.18); cold responsive?	1.696	3.017	RX+GSH = HX+R-S-GSH
At5g16400	TRX-F2	Thioredoxin F-type 2, chloroplast precursor (TRX-F2)	1.482	2.128	enzyme activator activity, catabolism
At5g17520	MEX1	maltose transporter, maltose excess protein 1, chloroplast precursor (Root cap protein 1) (RCP1) (MEX1); single copy gene in Arabidopsis; MEX1 is the predominant route of carbohydrate export from chloroplasts at night; maltose increases in leaves when sta	1.47	2.616	maltose metabolism, starch catabolism
At3g19710	BCAT4	branched-chain-amino-acid aminotransferase 4 (Atbcat-4) (BCAT4); involved in chain elongation pathway of Met-derived glucosinolate biosynthesis; BCAT4 mutant plants have a 50% reduction in production of Met-derived aliphatic glucosinolates	1.406	NA	Val/Leu/Ile biosynthesis, Met-oxo-acid transaminase activity
At3g10970	HAD-like	haloacid dehalogenase-like hydrolase family protein; similar to Os05g0168300 [Oryza sativa (japonica cultivar-group)]; this protein is conserved within flowering plants	1.303	2.4665	catalytic, hydrolase activity
At2g19900	NADP-ME	NADP-dependent malic enzyme (NADP-ME) (EC 1.1.1.40); catalyzes the oxidative decarboxylation of L-malate; NADP-dependent malic enzyme (NADP-ME) may be important in supplying both carbon and NADPH for fatty acid biosynthesis in the developing endosperm; in	1.035	1.873	malate+NADP+ = Pyr+CO2+NADPH
At4g11600	GPX6	AtGPX6 (GLUTATHIONE PEROXIDASE 6), phospholipid hydroperoxide glutathione peroxidase 6, mitochondrial precursor (PHGPx) (GPX6) (EC 1.11.1.12); similar to glutathione peroxidase [Malus x domestica] (AAQ03092) and GPX12Hv, glutathione peroxidase-like protei	0.983	0.925	2GSH+H2O2 = GSHdisulfide+2H2O
At2g29630	THIC	Thiamine biosynthesis protein thiC; probably chloroplast localized protein, single copy gene in Arabidopsis; similar to thiamine biosynthesis protein thiC, putative Os03g0679700 [Oryza sativa (japonica cultivar-group)] and thiamine biosynthesis protein Th	0.785	0.442	thiamin biosynthesis, regulation
At5g20960	AAO1	Aldehyde oxidase 1 (AtAO-1) (AtAO1) (AAO1) (EC 1.2.3.1); may be involved in ABA biosynthesis	0.736	0.885	(indol-3-yl)acetaldehyde+H2O+O2 = (indol-3-yl)acetate+H2O2
At5g15950	SAMDC2	S-adenosylmethionine decarboxylase proenzyme 2 (AdoMetDC 2) (SamDC 2) [Contains: S-adenosylmethionine decarboxylase 2 alpha chain; S-adenosylmethionine decarboxylase 2 beta chain] (SAMDC2) (EC 4.1.1.50)	0.592	1.915	S-adenosyl-Met = (5-deoxy-5-adenosyl)(3-aminopropyl)methylsulfonium salt+CO2
At1g14720	XTR2	xyloglucan endotransglucosylase/hydrolase protein 28 precursor (At-XTH28) (XTH-28) (XTH28) (EC 2.4.1.207)	0.543	1.245	cleavage b-(1->4)bond in xyloglucan
At1g10760	SEX1	Alpha-glucan water dikinase, chloroplast precursor (Starch-related R1 protein) (Starch excess protein 1) (SEX1) (EC 2.7.9.4)	0.532	0.754	a-glucan+ATP+H2O = P-a-glucan+AMP+P
At1g69830	AMY3	alpha-amylase (ATAMY3) (EC 3.2.1.1), chloroplast localized, 1,4-alpha-D-glucan glucanohydrolase; light responsive gene, RNA transcript levels are low at night; involved in starch and sucrose metabolism; contains Pfam profile PF00128: Alpha amylase, cataly	0.405	0.797	endohydrolysis of (1->4)-a-D-bond in starch,oligoKHO
At1g69820	GGT3	gamma-glutamyltransferase (EC 2.3.2.2); involved in glutathione metabolism; similar to gamma-glutamyl transferase [Raphanus sativus] (BAC45233), gamma-glutamyltransferase (GGT1) (At4g39640) and Os04g0457500 [Oryza sativa (japonica cultivar-group)]; relate	0.383	NA	5-L-glutamyl)-peptide+AA = peptide + 5-L-glutamyl-AA
At2g26400	ARD1	1,2-dihydroxy-3-keto-5-methylthiopentene dioxygenase 1 (Aci-reductone dioxygenase 1) (ARD1); Methionine salvage pathway; contains Pfam profile PF03079: ARD/ARD' family	0.356	-0.904	Met salvage
At3g46970	PHS2	ATPHS2/PHS2 (ALPHA-GLUCAN PHOSPHORYLASE 2), Alpha-glucan phosphorylase, (Starch phosphorylase H) (EC 2.4.1.1); involved in starch degradation (catalyse the formation of glucose 1-phosphate from starch); similar to starch phosphorylase type H [Citrus hybri	0.353	0.983	[(1->4)-a-D-glucosyl]n+P = [(1->4)-a-D-glucosyl]n-1+a-D-glucose-1-P
At5g07920	DGK1	Diacylglycerol kinase 1 (Diglyceride kinase 1) (DGK 1) (DAG kinase 1) (DGK1) (EC 2.7.1.107)	0.301	2.18	1,2-diacyl-sn-glycerol+ATP = 1,2-diacyl-sn-glycerol-3-P+ADP
At3g23820	GAE6	GAE6 (UDP-D-GLUCURONATE 4-EPIMERASE 6); GAE6 converts UDP-d-glucuronate to UDP-d-galacturonate in vitro; similar to putative NAD dependent epimerase [Trifolium pratense] (BAE71216), unnamed protein product [Vitis vinifera] (CAO43514) and Os09g0504000 [Ory	0.28	0.819	UDP-glucuronate = UDP-D-galacturonate
At1g78370	GST-like	glutathione S-transferase (ATGSTU20); similar to 2,4-D inducible glutathione S-transferase GI:2920666 from (Glycine max);	0.26	0.47	catabolic, GSH transferase activity
At4g13250	SDR-like	short-chain dehydrogenase/reductase (SDR) family protein; similar to P0443E07.30 [Oryza sativa (japonica cultivar-group)] (NP_913460); contains INTERPRO family IPR002198 Short-chain dehydrogenase/reductase (SDR) superfamily	0.247	-0.034	oxidoreductase, metabolic process
At3g25900	HMT-1	Homocysteine S-methyltransferase 1 (S-methylmethionine:homocysteine methyltransferase 1) (SMM:Hcy S-methyltransferase 1) (AtHMT-1) (HMT-1) (EC 2.1.1.10)	0.177	0.512	S-adenosyl-Met+L-homoCys = S-adenosyl-L-homoCys+Met
At4g14680	APS3	sulfate adenylyltransferase 3, ATP-sulfurylase 3 (APS3); ATP sulfurylase and 5'-adenylylsulfate (APS) reductase catalyze two reactions in the sulfate assimilation pathway	0.162	-0.609	ATP+sulfate = adenylyl sulfate+P2
At3g55800	SBPase	Sedoheptulose-1,7-bisphosphatase, chloroplast precursor (Sedoheptulose-bisphosphatase) (SBPase) (SED(1,7)P2ase) (EC 3.1.3.37)	0.14	-0.647	sedoheptulose-1,7-P2+H2O = sedoheptulose-7-P+P
At5g51820	PGM	Phosphoglucomutase, chloroplast precursor (Glucose phosphomutase) (PGM) (PGMP) (EC 5.4.2.2)	0.128	-0.232	G1P = G6P
At1g76490	HMG1	3-hydroxy-3-methylglutaryl-coenzyme A reductase 1 (HMG-CoA reductase 1) (HMGR1) (HMG1) (EC 1.1.1.34); the enzyme 3-hydroxy-3-methylglutaryl-CoA reductase catalyzes the first rate-limiting step in plant isoprenoid biosynthesis; may be involved in membrane	0.101	1.031	MEV+CoA+2NADP+ = (S)-3-hydroxy-3-methylglutaryl-CoA+2NADPH+2H
At3g14270	PIP5K-like	1-phosphatidylinositol-4-phosphate 5-kinase/ ATP binding / protein binding / zinc ion binding [Arabidopsis thaliana] (EC 2.7.1.68) phosphatidylinositol-4-phosphate 5-kinase family protein, similar to SP|Q9Z1T6 FYVE finger-containing phosphoinositide kinas	0.098	0.061	PIP+ATP = PIP2+ADP
At1g55370	NDF5	unknown protein; similar to Os03g0748300 [Oryza sativa (japonica cultivar-group)]; two homologs exist in Arabidopsis (At1g55370 and At1g64770), this gene family is probably restricted to the viridiplantae	0.097	0.292	KHO metabolism
At3g11670	DGD1	DGD1 (DIGALACTOSYL DIACYLGLYCEROL DEFICIENT 1); galactolipid galactosyltransferase/ transferase, transferring glycosyl groups [Arabidopsis thaliana] (DGD1) digalactosyldiacylglycerol synthase 1 (DGD1) / MGDG:MGDG galactosyltransferase / galactolipid galac	0.085	0.671	galactolipid biosynthesis, PS1 stabilization
At4g25130	PMSR	Peptide methionine sulfoxide reductase (Protein-methionine-S-oxide reductase) (Peptide Met(O) reductase) (PMSR) (EC 1.8.4.6)	0.085	-0.276	peptide-L-Met+thioredoxinS2+H2O = peptide-Met(S)-S-oxide+thioredoxin
At3g27620	AOX1C	AOX1C (ALTERNATIVE OXIDASE 1C), mitochondrial precursor; susceptibility to cell death by signaling molecules (salicylic acid and nitric oxide) is dependent upon the steady-state cellular level of ROS and that AOX levels may contribute to this steady state	0.046	0.036	alternative oxidase activity
At2g05440	GRP9	glycine-rich protein; similar to glycine-rich protein (At2g05510) [Arabidopsis thaliana] and antimicrobial peptide shep-GRP [Capsella bursa-pastoris] (AAG09424)	0.032	0.396	lignin biosynthesis
At1g62960	ACS10	ACS10 (ACC SYNTHASE 10); 1-aminocyclopropane-1-carboxylate synthase [Arabidopsis thaliana] (ACS10) 1-aminocyclopropane-1-carboxylate synthase, putative / ACC synthase, putative, similar to GI:1173638 (GB:U35779) from (Triticum aestivum) (Plant Mol. Biol.	-0.027	-0.573	S-adenosyl-Met = ACC+methylthioadenosine
At2g38230	PDX11	ATPDX1.1 (PYRIDOXINE BIOSYNTHESIS 1.1), vitamin B6 biosynthesis protein; similar to PDX1.3 (PYRIDOXINE BIOSYNTHESIS 1.3) (At5g01410), pyridoxal biosynthesis protein Os07g0100200 [Oryza sativa (japonica cultivar-group)], predicted protein [Ostreococcus luc	-0.039	-0.751	ribulose-5-P / glyceraldehyde-3-P = pyridoxal-5-P
At5g38430	RBCS-1B	Ribulose bisphosphate carboxylase small chain 1B, chloroplast precursor (RuBisCO small subunit 1B) (RBCS-1B) (EC 4.1.1.39)	-0.078	-0.731	2 3PG+ 2H = D-ribulose 1,5-P2+CO2+H2O
At1g51720	GAD-like	NADP-specific glutamate dehydrogenase (EC 1.4.1.4), putative; single copy gene in Arabidopsis, involved in glutamate and nitrogen metabolism; similar to NADP-specific glutamate dehydrogenase (NADP-GDH) [Giardia lamblia] (P28724)	-0.089	0.903	Glu+H2O+NADP+ = 2-oxoglutarate+NH3+NADPH+H
At4g09320	NDPK1	Nucleoside diphosphate kinase 1 (Nucleoside diphosphate kinase I) (NDK I) (NDP kinase I) (NDPK I) (NDPK1) (EC 2.7.4.6)	-0.098	-1.158	nucleosideP2+ATP = nucleosideP3+ADP
At1g67090	RBCS-1A	Ribulose bisphosphate carboxylase small chain 1A, chloroplast precursor (RuBisCO small subunit 1A) (RBCS-1A) (EC 4.1.1.39)	-0.099	0.556	3PG = RuBP
At5g63680	PK-like	pyruvate kinase [Arabidopsis thaliana] pyruvate kinase, putative, similar to pyruvate kinase, cytosolic isozyme (Glycine max) SWISS-PROT:Q42806;	-0.107	-0.378	ATP+Pyr = PEP+ADP
At1g21640	NADK2	NAD kinase 2, chloroplast precursor (AtNADK-2) (NADK2) (EC 2.7.1.23)	-0.119	0.117	NAD+ +ATP = NADP+ +ADP
At2g35370	GDCH	GDCH (Glycine decarboxylase complex H), glycine cleavage system H protein 1, mitochondrial precursor (GDCSH); involved in re-fixation of nitrogen	-0.129	-1.35	Gly decarboxylation
At2g02000	GAD3	glutamate decarboxylase (GAD3) (EC 4.1.1.15); involved in GABA metabolism; GABA metabolism involves several steps and enzymes, and the route for the glutamate carbon to enter the tricarboxylic acid cycle (TCA cycle) is called the GABA shunt; strong simila	-0.134	1.934	Glu = GABA+CO2
At1g78380	GST8	ATGSTU19 (GLUTATHIONE TRANSFERASE 8); AtGSTU19 is expressed early in root epidermal establishment in Arabidopsis seedlings; benoxacor induced glutathione transferase	-0.138	0.416	catabolic, GSH transferase activity
At1g78360	GST-like	glutathione S-transferase (ATGSTU21); similar to glutathione transferase GI:2853219 from (Carica papaya);	-0.147	0.372	catabolic, GSH transferase activity
At4g33010	ATGLDP2	Putative glycine dehydrogenase [decarboxylating] 2, mitochondrial precursor (Glycine decarboxylase 2) (Glycine cleavage system P-protein 2) (EC 1.4.4.2)	-0.149	-1.091	Gly+H-protein-lipoylLys = H-protein-S-aminomethyldihydrolipoylLys+CO2
At2g06050	OPR3	OPR3, 12-oxophytodienoate reductase 3 (12-oxophytodienoate-10,11-reductase 3) (OPDA-reductase 3) (Delayed dehiscence 1) (AtOPR3) (EC 1.3.1.42); catalyzes the reduction of 9S,13S-12-oxophytodienoate to the corresponding cyclopentanone, which is subsequentl	-0.187	-1.636	8-[(1R,2R)-3-oxo-2-{(Z)-pent-2-enyl}cyclopentyl]octanoate+NADP+ = (15Z)-12-oxophyto-10,15-dienoate+NADPH+H
At5g35630	GLN2	Glutamine synthetase, chloroplast/mitochondrial precursor (Glutamate--ammonia ligase) (GS2) (GLN2) (EC 6.3.1.2)	-0.187	-1.883	Glu+ATP+NH3 = Gln+ADP+P
At3g54050	FBP	Fructose-1,6-bisphosphatase, chloroplast precursor (FBPase) (FBP) (EC 3.1.3.11); involved in several important pathways: the pentose phosphate pathway, glycolysis / gluconeogenesis, fructose and mannose metabolism and in carbon fixation	-0.191	-1.186	F1,6P2+H2O = F6P+P
At1g60470	GOLS4	ATGOLS4 (ARABIDOPSIS THALIANA GALACTINOL SYNTHASE 4); similar to galactinol synthase GI:5608497 from (Ajuga reptans);	-0.193	-1.074	galactinol+sucrose = myo-inositol+raffinose
AtCg00500	accD	Acetyl-coenzyme A carboxylase carboxyl transferase subunit beta (ACCase beta chain) (accD) (EC 6.4.1.2)	-0.206	0.409	carboxylation of acetyl-CoA to malonyl-CoA, fatty acid synthesis
At2g36460	FBA-like	fructose-bisphosphate aldolase (EC 4.1.2.13); similar to PIR|S65073 fructose-bisphosphate aldolase (EC 4.1.2.13) isoenzyme C-1, cytosolic (Oryza sativa); contains Pfam profile PF00274 Fructose-bisphosphate aldolase class-I;	-0.21	0.615	F1,6P2 = glyceroneP+G3P
At5g01410	ATPDX1.3	ATPDX1.3 (PYRIDOXINE BIOSYNTHESIS 1.3), vitamin B6 biosynthesis protein; vitamin B6 (pyridoxine and its vitamers) plays an essential role as a co-factor for enzymatic reactions and has also recently been implicated in defense against cellular oxidative st	-0.222	NA	dTDP-(3R)-amino-3,6-dideoxy-D-glucose = dTDP-3-amino-4,6-deoxy-3,4-dehydroglucose+H2O
At4g18810	UOS1-like	UOS1-like protein, CIA30-domain protein; contain N-terminal NmrA motif, NmrA is part of a system controlling nitrogen metabolite repression in fungi; single ortholog in Arabidopsis, chloroplast derived protein; similar to UV-B and ozone similarly regulate	-0.23	-0.438	catalytic, regulation of N utilization
At3g14415	GOX1	Probable peroxisomal (S)-2-hydroxy-acid oxidase 1 (Glycolate oxidase 1) (GOX 1) (Short chain alpha-hydroxy acid oxidase 1) (EC 1.1.3.15)	-0.2455	-1.3795	glycolate = glyoxylate
At3g22460	OASA2	cysteine synthase, putative / O-acetylserine (thiol)-lyase, putative / O-acetylserine sulfhydrylase, putative; partial ORF?, pseudogene?	-0.287	-1.194	O-3-acetyl-Ser+H2S = Cys+acetate
At5g65720	NIFS	Cysteine desulfurase, mitochondrial precursor (NIFS) (EC 2.8.1.7)	-0.288	-0.284	Cys+[enzyme]-Cys = Ala+[enzyme]-S-sulfanyl-Cys
At1g58280	PGM-like	Phosphoglycerate mutase family protein; similar to phosphoglycerate mutase-like protein [Glycine max] (AAG38145)	-0.298	1.402	2PG = 3PG
At3g55440	TIM	Triosephosphate isomerase, cytosolic (TIM) (Triose-phosphate isomerase) (CTIMC) (EC 5.3.1.1)	-0.301	-1.025	G3P = glyceroneP
At5g40760	G6PDH6	Glucose-6-phosphate 1-dehydrogenase, cytoplasmic isoform 2 (G6PD6) (G6PDH6) (ACG12) (EC 1.1.1.49)	-0.313	1.351	G6P+NADP+ = D-glucono-1,5-lactone 6-P+NADPH+H
At1g59900	PDH-E1a	Pyruvate dehydrogenase E1 component alpha subunit, mitochondrial precursor (PDHE1-A) (EC 1.2.4.1)	-0.32	0.113	Pyr+lipoyllysine = S-acetyldihydrolipoyllysine
At3g46100	ATHRS1	ATHRS1 (HISTIDYL-tRNA SYNTHETASE 1), histidine-tRNA ligase; similar to histidine-tRNA ligase Os02g0754700 [Oryza sativa (japonica cultivar-group)], predicted protein [Physcomitrella patens subsp. patens] (EDQ75647) and predicted protein [Ostreococcus luci	-0.325	-0.127	His+ tRNAHis+ATP = L-histidyl-tRNAHis+AMP+P2
At1g02500	SAM1	S-adenosylmethionine synthetase 1 (Methionine adenosyltransferase 1) (AdoMet synthetase 1) (SAM1) (EC 2.5.1.6); catalyses the conversion of methionine to S-adenosylmethionine (SAM), the major methyl group donor in living cells	-0.342	-0.092	L-met = S-adenosyl-met
At4g14880	OASA1	Cysteine synthase (O-acetylserine sulfhydrylase) (O-acetylserine (Thiol)-lyase) (CSase A) (CS-A) (OAS-TL A) (Cys-3A) (At.OAS.5-8) (OASA1) (EC 2.5.1.47)	-0.357	-0.915	O-3-acetyl-Ser = Cys
At4g01850	MAT2	S-adenosylmethionine synthetase 2 (SAM2), Methionine adenosyltransferase 2 (MAT2) (EC 2.5.1.6); four homologs exist in Arabidopsis	-0.374	NA	S-adenosyl-Met biosynthetic process
At1g75270	DHAR2	DHAR2 (DEHYDROASCORBATE REDUCTASE 2), glutathione dehydrogenase (ascorbate) (cytDHAR); cytosolic enzyme; similar to dehydroascorbate reductase [Populus trichocarpa] (ABK95207), DHAR1 (DEHYDROASCORBATE REDUCTASE 1) (At1g19570), dehydroascorbate reductase [	-0.375	-1.118	dehydroascorbate = ascorbate
At2g43750	OASB	Cysteine synthase, chloroplast precursor (O-acetylserine sulfhydrylase) (O-acetylserine (Thiol)-lyase) (CSase B) (CS-B) (OAS-TL B) (AtCS-B) (cpACS1) (At.OAS.7-4) (OASB) (EC 2.5.1.47)	-0.375	-0.8	O-3-acetyl-Ser+H2S = Cys+acetate
At2g39730	RCA	Ribulose bisphosphate carboxylase/oxygenase activase, chloroplast precursor (RuBisCO activase) (RA) (RCA)	-0.395	-1.948	Rubisco activation
At5g63890	HDH	Histidinol dehydrogenase, chloroplast precursor (HDH) (HDH) (EC 1.1.1.23)	-0.4	-1.116	L-histidinol+2NAD+ = His+2NADH+2H
At1g05570	CALS1	CALS1 (CALLOSE SYNTHASE 1), GSL6 (GLUCAN SYNTHASE-LIKE6); similar to ATGSL03 (GLUCAN SYNTHASE-LIKE 3) (At2g31960) [Arabidopsis thaliana]	-0.407	-0.541	1,3-beta-glucan biosynthetic process
At1g11860	GCVT	Aminomethyltransferase, mitochondrial precursor (Glycine cleavage system T protein) (GCVT) (GDCST) (EC 2.1.2.10)	-0.41	-0.86	glycine cleavage, > 5,10-methyleneTHF
At2g41220	GLU2	Ferredoxin-dependent glutamate synthase 2, chloroplast precursor (Fd-GOGAT 2) (GLU2) (EC 1.4.7.1)	-0.42	-0.796	2Glu+2 oxFDX2 = Glu+2-oxoglutarate+2redFDX2+2H
At1g79550	PGK	PGK (PHOSPHOGLYCERATE KINASE) (EC 2.7.2.3); chloroplast derived protein; similar to cytosolic phosphoglycerate kinase 1 [Populus nigra] (BAA33801); related to phosphoglycerate kinase, chloroplast precursor (EC 2.7.2.3) [Chlamydomonas reinhardtii] (P41758)	-0.44	-2.055	3-PG+ATP = 3-P-glyceroyl-P+ADP
At3g22425	IGPD1	Imidazoleglycerol-phosphate dehydratase 1 (IGPD 1) (EC 4.2.1.19)	-0.461	-1.131	His biosynthesis
At1g19920	APS2	APS2 (ATP SULFURYLASE PRECURSOR), sulfate adenylyltransferase 2 / ATP-sulfurylase 2 (ASA1) (MET3-1) (APS2) (EC 2.7.7.4); involved in sulfur and purine metabolism	-0.47	-1.017	sulfate adenylyltransferase (ATP) activity
At5g05170	CESA3	Cellulose synthase A catalytic subunit 3 [UDP-forming] (AtCesA-3) (Constitutive expression of VSP1 protein 1) (CEV1) (Isoxaben resistant protein 1) (Ath-B) (CESA3) (EC 2.4.1.12); the cev1 mutant has constitutive expression of stress response genes and has	-0.499	-1.254	UDP-glucose+[(1->4)-beta-D-glucosyl]n = UDP+[(1->4)-beta-D-glucosyl]n+1
At3g17390	SAMS3	MTO3, S-adenosylmethionine synthetase (EC 2.5.1.6); involved in methionine metabolism; similar to S-adenosylmethionine synthetase 2 (Methionine adenosyltransferase 2, AdoMet synthetase 2) [Catharanthus roseus] (Q96552)	-0.5	0.273	Met+ATP+H2O = S-adenosyl-Met+P+P2
At1g43670	FBPase	Fructose-1,6-bisphosphatase, cytosolic (D-fructose-1,6-bisphosphate 1-phosphohydrolase) (FBPase) (EC 3.1.3.11)	-0.5	-0.439	F1,6P2+H2O = F6P+P
At2g26080	GDCSP	Glycine dehydrogenase [decarboxylating], mitochondrial precursor (Glycine decarboxylase) (Glycine cleavage system P-protein) (GDCSP) (EC 1.4.4.2)	-0.502	-1.275	Gly+H-protein-lipoyllysine = H-protein-S-aminomethyldihydrolipoyllysine+CO2
At2g22780	PMDH1	Malate dehydrogenase, glyoxysomal precursor (EC 1.1.1.37)	-0.531	-1.127	malate+NAD+ = oxaloacetate+NADH+H
At4g38970	FBA2	plastidic fructose-bisphosphate aldolase (EC 4.1.2.13); strong similarity to plastidic fructose-bisphosphate aldolase (EC 4.1.2.13) from Nicotiana paniculata (NPALDP1) (GI:4827251)	-0.5325	-1.6435	F1,6P2 = glyceroneP+G3P
At1g65930	IDH-like	NADP specific isocitrate dehydrogenase (EC 1.1.1.42 ); involved in citrate cycle (TCA cycle), reductive carboxylate cycle (CO2 fixation) and glutathione metabolism; strong similarity to isocitrate dehydrogenase from [Medicago sativa] (Q40345)	-0.541	-0.596	isocitrate = 2-oxoglutarate
At5g61410	RPE	RPE, ribulose-phosphate 3-epimerase, chloroplast (EC 5.1.3.1), EMB2728 (EMBRYO DEFECTIVE 2728); single orthologue in Arabidopsis; involved in conversion of xylulose 5-phosphate and ribose 5-phosphate to ribulose 5-phosphate; strong similarity to ribulose-	-0.544	-0.562	D-ribulose 5-P = D-xylulose 5-P
At3g47450	NOS1	Nitric-oxide synthase 1 (AtNOS1) (NOS1) (EC 1.14.13.39)	-0.553	-0.306	Arg+nNADPH+nH+mO2 = citrulline+NO+nNADP+
At4g35000	APX3	APX3 (ASCORBATE PEROXIDASE 3), L-ascorbate peroxidase 3 (APX3); APX3 is a peroxisomal membrane-bound antioxidant enzyme; similar to cytosolic ascorbate peroxidase isoform 4 [Lycopersicon esculentum] (ABA10744)	-0.554	-1.049	L-ascorbate+H2O2 = dehydroascorbate+2H2O
At2g23420	NAPRT2	nicotinate phosphoribosyltransferase family protein / NAPRTase family protein; contains Pfam domain PF04095: Nicotinate phosphoribosyltransferase (NAPRTase);	-0.566	-0.698	nicotinate D-ribonucleotide+P2 = nicotinate+5-P-a-D-ribose 1-P
At1g09490	CAD-like	cinnamyl-alcohol dehydrogenase family protein; similar to cinnamyl-alcohol dehydrogenase family protein (At1g09480), cinnamyl-alcohol dehydrogenase family protein (At1g09500), cinnamyl-alcohol dehydrogenase family protein (At1g09510), phenylacetaldehyde r	-0.576	-0.199	cinnamol+NADP+ = cinnamal+NADPH+H
At5g43940	ADH2	Alcohol dehydrogenase class 3 (Alcohol dehydrogenase class III) (S-(hydroxymethyl)glutathione dehydrogenase) (Glutathione-dependent formaldehyde dehydrogenase) (FDH) (FALDH) (GSH-FDH) (ADH2) (EC 1.1.1.284)	-0.607	-1.023	alcohol+NAD+ = aldehyde/ ketone+NADH+H
At4g13940	SAHH1	Adenosylhomocysteinase 1 (S-adenosyl-L-homocysteine hydrolase 1) (SAH hydrolase 1) (AdoHcyase 1) (HOMOLOGY-DEPENDENT GENE SILENCING 1 protein) (SAHH1) (EC 3.3.1.1)	-0.617	-0.584	adenosylhomocysteinase activity
At1g65560	allylADH-like	allyl alcohol dehydrogenase, putative; similar to putative allyl alcohol dehydrogenase Os01g0891300 [Oryza sativa (japonica cultivar-group)] and allyl alcohol dehydrogenase [Nicotiana tabacum] (BAA89423)	-0.633	-0.912	catalytic; oxidoreductase
At1g08110	LGL	Lactoylglutathione lyase (Methylglyoxalase) (Aldoketomutase) (Glyoxalase I) (Glx I) (Ketone-aldehyde mutase) (S-D-lactoylglutathione methylglyoxal lyase) (EC 4.4.1.5)	-0.642	-0.945	(R)-S-lactoGSH = GSH+methylglyoxal
At3g53520	UXS1	UXS1 (UDP-GLUCURONIC ACID DECARBOXYLASE 1), NAD-dependent epimerase/dehydratase family protein; similar to UDP-glucuronic acid decarboxylase Uxs1p from Filobasidiella neoformans GI:14318327; contains Pfam profile PF01370 NAD dependent epimerase/dehydratas	-0.654	0.25	dTDP-glucose = dTDP-4-dehydro-6-deoxy-D-glucose+H2O
At5g58330	MDH-like	NADP-dependent malate dehydrogenase (EC 1.1.1.82), chloroplast, putative; strong similiarity to chloroplast NADP-dependent malate dehydrogenase (EC 1.1.1.82) [Medicago sativa] (O48902) and malate dehydrogenase [NADP], chloroplast precursor (NADP-MDH) [Pis	-0.658	-0.891	(S)-malate+NAD+ = oxaloacetate+NADH+H
At3g59760	OASC	Cysteine synthase, mitochondrial precursor (O-acetylserine sulfhydrylase) (O-acetylserine (Thiol)-lyase) (CSase C) (CS-C) (OAS-TL C) (AtCS-C) (OASC) (EC 2.5.1.47)	-0.679	-0.927	O-3-acetyl-Ser+ H2S = Cys+acetate
At2g01350	QPT	quinolinate phosphoribosyl transferase (QPT) (EC 2.4.2.19); single copy gene in Arabidopsis; involved in NAD biosynthesis; NAD is synthesized de novo from amino acid precursors in two alternate pathways: the Asp pathway and the kynurenine pathway; the QPT	-0.733	-0.415	nicotinate-D-ribonucleotide+P2+CO2 = pyridine-2,3-dicarboxylate+5-P-a-D-ribose 1-P2
At5g10170	MIPS3	inositol-3-phosphate synthase isozyme 3 (Myo-inositol-1-phosphate synthase 3) (MI-1-P synthase 3) (IPS 3) (EC 5.5.1.4); similar to myo-inositol 1-phosphate synthase [Nicotiana tabacum] (BAA95788)	-0.734	-3.201	G6P = 1D-myo-inositol-3-P
At3g61440	ATCYSC1	ATCYSC1; L-3-cyanoalanine synthase/ cysteine synthase [Arabidopsis thaliana] (ATCYSC1) (EC 4.2.99.8) cysteine synthase, putative / O-acetylserine (thiol)-lyase, putative / O-acetylserine sulfhydrylase, putative, identical to cysteine synthase (EC 4.2.99.8	-0.736	1.46	O-3-acetyl-Ser+ H2S = Cys+acetate
At1g12010	EFE-like	1-aminocyclopropane-1-carboxylate oxidase, putative / ACC oxidase, putative; strong similarity to ACC oxidase [Brassica oleracea] (CAA57285)	-0.755	-1.301	ACC+ascorbate = ethylene+dehydroascorbate
At2g21330	FBA1	plastidic fructose-bisphosphate aldolase; similar to fructose-bisphosphate aldolase At4g38970 [Arabidopsis thaliana], plastidic fructose-bisphosphate aldolase (EC 4.1.2.13) (NPALDP1) [Nicotiana paniculata] (BAA77603) and fructose-bisphosphate aldolase, ch	-0.7595	-2.7285	F1,6P2 = glyceroneP+G3P
At1g48860	EPSPS-like	3-phosphoshikimate 1-carboxyvinyltransferase, putative / 5-enolpyruvylshikimate-3-phosphate, putative; strong similarity to 5-enolpyruvylshikimate-3-phosphate (EPSP) synthase (At2g45300)	-0.796	-1.805	PEP+3-phosphoshikimate = 5-O-(1-carboxyvinyl)-3-phosphoshikimate+P
At3g01910	SOX	Sulfite oxidase (Moco containig protein AtMCP) (At-SO) (AtSOX) (SOX) (EC 1.8.3.1)	-0.848	-1.092	sulfite = sulfate
At2g21260	M6PR-like	mannose 6-phosphate reductase (NADPH-dependent), putative, similar to NADPH-dependent mannose 6-phosphate reductase (Apium graveolens)(GI:1835701), NADP-dependent D-sorbitol-6-phosphate dehydrogenase (Malus domestica)(SP|P28475);	-0.923	-0.902	D-mannitol 1-P+NADP+ = D-mannose 6-P+NADPH+H
At4g39640	GGT1	GGT1 (GAMMA-GLUTAMYL TRANSPEPTIDASE 1), gamma-glutamyltransferase (EC 2.3.2.2), gamma-glutamyl transpeptidase; catalyzes the first step of glutathione (GSH) degradation in the gamma-glutamyl cycle; similar to gamma-glutamyltranspeptidase 1 precursor (EC 2	-0.937	-1.788	(5-L-glutamyl)-peptide+amino acid = peptide+5-L-glutamyl amino acid
At1g50480	FTHFS	Formate--tetrahydrofolate ligase (Formyltetrahydrofolate synthetase) (10-formyletrahydrofolate synthetase) (FHS) (FTHFS) (THFS) (EC 6.3.4.3)	-0.972	NA	ATP+formate+THF = ADP+10-formyl-THF+P
At5g17920	CIMS	Cobalamin-independent methionine synthase isozyme (CIMS) (EC 2.1.1.14), 5-methyltetrahydropteroyltriglutamate--homocysteine methyltransferase (Vitamin-B12-independent methionine synthase isozyme); three homologs in Arabidopsis (At3g03780, At5g17920 and At	-1.019	-0.999	5-methyltetrahydropteroyltri-L-Glu+homoCys = tetrahydropteroyltri-L-Glu+Met
At4g09010	APX4	APX4 (ASCORBATE PEROXIDASE 4), L-ascorbate peroxidase, chloroplast precursor (Thylakoid lumenal 29 kDa protein) (TL29) (P29) (EC 1.11.1.11)	-1.021	-1.539	L-ascorbate+H2O2 = dehydroascorbate+2H2O
At2g36880	MAT3	MAT3 (METHIONINE ADENOSYLTRANSFERASE 3), S-adenosylmethionine synthetase (EC 2.5.1.6); similar to S-adenosylmethionine synthetase [Brassica juncea] (AAK71234) and S-adenosylmethionine synthetase 3 (Methionine adenosyltransferase 3) (AdoMet synthetase 3) [	-1.043	-0.658	Met+ATP+H2O = S-adenosyl-Met+P+P2
At5g16570	GLN1-4	glutamine synthetase, glutamate-ammonia ligase (GLN1.4) (EC 6.3.1.2); similar to glutamine synthetase, cytosolic isozyme (glutamate--ammonia ligase) (Alfalfa) (P04078); involved in glutamate and nitrogen metabolism	-1.047	-2.09	Glu+ATP+NH3 = Gln+ADP+P
At1g12900	GAPA-2	NADP-dependent glyceraldehyde-3-phosphate dehydrogenase (phosphorylating) chloroplast, putative (EC 1.2.1.13); high similarity to (NADP-dependent glyceraldehydephosphate dehydrogenase subunit A) (GAPA) [Arabidopsis thaliana] (At3g26650); similar to Glycer	-1.366	NA	G3P+P+NADP+ = 3-P-glyceroyl-P+NADPH+H
At3g51240	F3H	Naringenin,2-oxoglutarate 3-dioxygenase (Flavanone 3-hydroxylase) (Naringenin 3-dioxygenase) (FH3) (TRANSPARENT TESTA 6 protein) (F3H) (EC 1.14.11.9)	-1.593	-3.115	flavanone+2-oxoglutarate+O2 = dihydroflavonol+succinate+CO2
At2g26640	KCS11	3-ketoacyl-CoA synthase 11 (KCS-11) (Very long-chain fatty acid condensing enzyme 11) (VLCFA condensing enzyme 11); similar to unnamed protein product [Vitis vinifera] (CAO65607), putative beta-ketoacyl-CoA synthase Os06g0598800 [Oryza sativa (japonica cu	-1.622	NA	stearoylCoA+malonylCoA+2NADPH = icosanoylCoA+CO2+CoA+2NADP+ +H2O
At5g13930	CHS	Chalcone synthase (Naringenin-chalcone synthase) (TRANSPARENT TESTA 4 protein) (CHS) (EC 2.3.1.74)	-1.662	-2.304	3malonyl-CoA+4-coumaroyl-CoA = naringenin chalcone+4CoA+3CO2
At1g09500	CAD-like	cinnamyl-alcohol dehydrogenase; cinnamyl-alcohol dehydrogenase family / CAD family, similar to cinnamyl alcohol dehydrogenase, Eucalyptus gunnii (gi:1143445), CPRD14 protein, Vigna unguiculata (gi:1854445)	-1.671	-2.218	cinnamol+NADP+ = cinnamal+NADPH+H
At1g65060	4CL3	4-coumarate--CoA ligase 3 (4CL 3) (At4CL3) (4-coumaroyl-CoA synthase 3) (4CL3) (EC 6.2.1.12)	-1.725	-3.139	4-coumarate+ATP+CoA = 4-coumaroyl-CoA+AMP+P2
At2g30490	C4H	Trans-cinnamate 4-monooxygenase (Cinnamic acid 4-hydroxylase) (CA4H) (C4H) (P450C4H) (Cytochrome P450 73) (CYP73A5) (EC 1.14.13.11)	-1.963	-3.278	trans-cinnamate+NADPH+H+O2 = 4-hydroxycinnamate+NADP+ +H2O

## Sheet: C.  Transport
Locus ID	Description and name of gene	Korona 24h	Korona 72h
At4g02080	ASAR1, SAR1/GTP-binding secretory factor (SAR1A); involved in ER to Golgi vesicle transport	NA	-0.105
At3g18830	ATPLT5, mannitol transporter, putative; similar to mannitol transporter (Apium graveolens var. dulce) GI:12004316;	NA	0.11
At5g60980	nuclear transport factor 2 (NTF2) family protein / RNA recognition motif (RRM)-containing protein; similar to Os04g0372800 [Oryza sativa (japonica cultivar-group)], At3g25150 [Arabidopsis thaliana] and predicted protein [Ostreococcus lucimarinus CCE9901]	2.001	2.011
At5g17520	maltose transporter, maltose excess protein 1, chloroplast precursor (Root cap protein 1) (RCP1) (MEX1); single copy gene in Arabidopsis; MEX1 is the predominant route of carbohydrate export from chloroplasts at night; maltose increases in leaves when sta	1.47	2.616
At3g07560	APM2/PEX13 (ABERRANT PEROXISOME MORPHOLOGY 2), glycine-rich protein; APM2 is defective in peroxisome targeting signal 2 (PTS2)-dependent protein transport; possibly involved in transporting matrix proteins into peroxisomes; similar to Os07g0152800 [Oryza	1.051	2.014
At4g17550	glycerol 3-phosphate permease-like protein; glycerol 3-phosphate is produced by glycerol kinase (GK) and is found in several biochemical pathways; similar to transporter, putative [Brassica oleracea] (ABD65069), predicted protein [Physcomitrella patens su	0.233	NA
At2g47800	ATMRP4, multidrug resistance-associated protein 4 (Glutathione S-conjugate transporting ATPase 4) (ATP-energized glutathione S-conjugate pump 4) (MRP4) (EC 3.6.3.44); guardcell expressed protein; defects in ATMRP4 leads to deregulation of stomatal opening	0.025	0.866
At2g26900	anion:sodium symporter, putative; similar to unnamed protein product [Vitis vinifera] (CAO65594), putative anion:sodium symporter [Lycopersicon esculentum] (AAU03362) and Na(+) dependent transporter-like Os01g0645200 [Oryza sativa (japonica cultivar-group	-0.002	-0.595
At5g50550	protein transport protein SEC12p-like, WD-40 repeat family protein; similar to Sec12-like protein 2 (At2g01470); contains 4 WD-40 repeats (PF0400)	-0.075	0.767
At3g05165	sugar transporter, putative; similar to sugar-porter family proteins 1 and 2 (Arabidopsis thaliana) GI:14585699, GI:14585701; contains Pfam profile PF00083: major facilitator superfamily protein;	-0.221	0.713
At5g16880	protein transporter [Arabidopsis thaliana] VHS domain-containing protein / GAT domain-containing protein, weak similarity to hepatocyte growth factor-regulated tyrosine kinase substrate (Homo sapiens) GI:2731383; contains Pfam profiles PF00790: VHS domain	-0.253	0.206
At5g22830	magnesium transporter protein (GMN10), magnesium transporter CorA-like family protein; single orthologue in Arabidopsis; similar to Os03g0684400 [Oryza sativa (japonica cultivar-group)] and magnesium transporter, CorA family (ISS) [Ostreococcus tauri] (CA	-0.31	NA
At1g27770	Calcium-transporting ATPase 1, chloroplast precursor (Ca(2+)-ATPase isoform 1) (Plastid envelope ATPase 1) (ACA1) (EC 3.6.3.8)	-0.407	-0.302
At1g59820	Putative phospholipid-transporting ATPase 3 (Aminophospholipid flippase 3) (ALA3) (EC 3.6.3.1)	-0.409	0.512
At5g06530	ABC transporter family protein, ABCG2-like, white-brown complex homolog protein 23; similar to putative ABC transporter [Oryza sativa (japonica cultivar-group)] (XP_470248), distant related to ABC transporter ABCG2 [Homo sapiens] (AAG52982)	-0.41	-1.034
At4g35860	ATGB2 (GTP-BINDING 2), Rab2-like small GTPase; Rab2 plays an essential role in endoplasmic reticulum to Golgi transport	-0.432	0.569
At1g11570	nuclear transport factor 2 (NTF2), putative; similar to Swiss-Prot:P33331 nuclear transport factor 2 (NTF-2) (Nuclear transport factor P10) (Saccharomyces cerevisiae);	-0.433	-0.607
At1g31260	zinc transporter 10 precursor (ZRT/IRT-like protein 10) (ZIP10)	-0.476	NA
At1g44750	purine transporter (ATPUP11), purine permease family protein, triose-phosphate transporter family protein; similar to purine transporter (ATPUP13) (At4g08700) [Arabidopsis thaliana] and putative purine permease Os02g0689200 [Oryza sativa (japonica cultiva	-0.689	-0.1
At4g00370	Na+-dependent inorganic phosphate cotransporter (ANTR2); ANTR2 is localized to the plastid inner envelope; similar to Os09g0570400 [Oryza sativa (japonica cultivar-group)] and Na+/Pi transporter [Thellungiella halophila] (ABK51380); contains Pfam profile	-0.708	NA
At2g46800	Metal tolerance protein 1 (AtMTP1) (Zinc transporter ZAT-1) (ZAT1p) [Contains: Metal tolerance protein 1 short form] (MTP1)	-0.756	NA
At1g68570	proton-dependent oligopeptide transport (POT) family protein; contains Pfam profile: PF00854 POT family;	-1.643	-0.623
At5g27630	ACBP5 (ACYL-COA BINDING PROTEIN 5), acyl-CoA binding family protein; ACBP5 is an acyl-CoA-binding protein with kelch motifs that bind oleoyl-CoA and is expressed in all plant organs; ACBP5 may be involved in transport of oleoyl-CoA from the plastids to th	-1.699	-1.439
At2g38940	ATPT2 (PHOSPHATE TRANSPORTER 2), Inorganic phosphate transporter 1-4 (AtPht1.4) (H(+)/Pi cotransporter); Facilitate Pi uptake in environments with high levels of Pi	-1.792	-2.165

## Sheet: D.  Development+Organogenesis
Locus ID	Description and name of gene	Korona 24h	Korona 72h	FOCUS
At3g02180	SP1L3 (SPIRAL 1-LIKE3); the Arabidopsis genome contains five SPR1-LIKE (SP1L) genes; spiral1 (spr1) mutants show a right-handed helical growth phenotype in roots and etiolated hypocotyls due to impaired directional growth of rapidly expanding cells; overe	2.329	3.557	CELL GROWTH
At4g08395	proline-rich extensin-like family protein; gene model in TAIR8 is probably wrong	1.343	1.712	EXTENSIN, WALL
At3g43583	small unknown proline-rich protein; contain 25% proline residues; no ESTs are registered from this gene locus (so far); contains domain PRICHEXTENSN (PR01217)	0.815	2.68	ORGAN GROWTH
At4g05320	UBQ10 (POLYUBIQUITIN 10), senescence-associated protein (SEN3)	0.773	0.399	SENESC
At2g46870	NGA1 (NGATHA1), B3 DNA binding domain protein; NGA1 and the other three NGA genes redundantly regulate lateral organ growth; similar to NGA2 (NGATHA2) (At3g61970), unnamed protein product [Vitis vinifera] (CAO24343), NGA3 (NGATHA3) (At1g01030), Os03g01209	0.562	1.376	ORGAN GROWTH
At1g14720	xyloglucan endotransglucosylase/hydrolase protein 28 precursor (At-XTH28) (XTH-28) (XTH28) (EC 2.4.1.207)	0.543	1.245	WALL
At2g27050	ETHYLENE-INSENSITIVE3-like 1 protein (EIL1)	0.384	0.367	SENESC/ HORM
At4g16390	chloroplastic RNA-binding protein P67, putative; PPR proteins have been implicated in many crucial functions broadly involving organelle biogenesis and plant development; the repeats of PPR proteins form a superhelical structure to bind a specific ligand,	0.244	-0.311	ORGAN GROWTH
At5g60360	Thiol protease aleurain precursor (AtALEU) (Senescence-associated gene product 2) (ALEU) (EC 3.4.22.16)	0.077	-0.007	SENESC/ HORM
At5g08290	YLS8, yellow-leaf-specific protein 8, Dim1 homolog; single orthologue in Arabidopsis, highly conserved protein (novel thioredoxin, U4/U6 x U5 tri-snRNP complex subunit); may be involved in controlling mitotic progression; almost identical to thioredoxin-l	0.062	0.104	SENESC/ HORM
At5g62690	TUB2, tubulin beta-2/beta-3 chain (TUB2)	0.022	-0.428	CYTOSKEL
At5g62700	TUB3, tubulin beta-2/beta-3 chain (TUB3)	-0.029	-0.383	CYTOSKEL
At4g08150	KNAT1 (BREVIPEDICELLUS 1), homeobox protein knotted-1 like 1 (KNAT1); KNAT1 plays a key regulatory role in defining important aspects of the growth and cell differentiation of the inflorescence stem, pedicel, and style in Arabidopsis; similar to BREVIPEDI	-0.15	-0.039	ORGAN GROWTH
At1g64740	Tubulin alpha-1 chain (TUBA1)	-0.157	0.293	CYTOSKEL
At5g59890	ADF4 (ACTIN DEPOLYMERIZING FACTOR 4) (ADF-4) (AtADF4)	-0.226	-0.463	CYTOSKEL
At4g11430	hydroxyproline-rich glycoprotein family protein; contains proline-rich extensin domains, INTERPRO:IPR002965; related to hydroxyproline-rich glycoprotein (Phaseolus vulgaris) gi|169349|gb|AAA33765;	-0.259	0.492	EXTENSIN, WALL
At2g16700	Actin-depolymerizing factor 5 (ADF-5) (AtADF5) (ADF5)	-0.283	1.596	CYTOSKEL
At1g05570	CALS1 (CALLOSE SYNTHASE 1), GSL6 (GLUCAN SYNTHASE-LIKE6); similar to ATGSL03 (GLUCAN SYNTHASE-LIKE 3) (At2g31960) [Arabidopsis thaliana]	-0.407	-0.541	WALL
At2g15880	leucine-rich repeat family protein / extensin family protein; similar to extensin-like protein (Lycopersicon esculentum) gi|5917664|gb|AAD55979; contains leucine-rich repeats, Pfam:PF00560; contains proline rich extensin domains, INTERPRO:IPR002965;	-0.435	0.552	EXTENSIN, WALL
At3g48140	unknown senescence-associated protein, putative, similar to B12D protein (Ipomoea batatas) GB:AAD22104;	-0.47	-0.72	SENESC
At5g05170	Cellulose synthase A catalytic subunit 3 [UDP-forming] (AtCesA-3) (Constitutive expression of VSP1 protein 1) (CEV1) (Isoxaben resistant protein 1) (Ath-B) (CESA3) (EC 2.4.1.12); the cev1 mutant has constitutive expression of stress response genes and has	-0.499	-1.254	WALL
At3g49300	unknown proline-rich family protein, contains proline-rich extensin domains, INTERPRO:IPR002965;	-0.5	-0.177	EXTENSIN, WALL
At2g24980	proline-rich extensin-like family protein; contains proline-rich extensin domains, INTERPRO:IPR002965;	-0.6	-0.365	WALL
At3g61650	Tubulin gamma-1 chain (Gamma-1 tubulin) (TUBG1)	-0.726	-0.768	CYTOSKEL
At3g18780	Actin-2 (ACT2)	-0.774	-1.075	CYTOSKEL

## Sheet: E.  Photosynthesis
Locus ID	Description and name of gene	Korona 24h	Korona 72h
At1g06430	FTSH8 (FtsH protease 8); FtsH proteases are important in chloroplast biogenesis and thylakoid maintenance; FTSH8 may be involved in cleavage of the reaction center-binding protein D1 of photosystem II after exposure to moderate heat stress; similar to Fts	0.666	0.715
At1g50250	FTSH1 (FtsH protease 1), cell division protein ftsH homolog 1, metallopeptidase, chloroplast precursor (EC 3.4.24.-); chloroplast derived protein; FTSH1 is a subunit of the chloroplast FtsH protease, which is involved in the turnover of photosynthetic pro	0.506	1.061
AtCg00300	Photosystem II reaction center Z protein (psbZ)	0.343	-0.607
At4g03205	HEMF2, coproporphyrinogen oxidase (EC 1.3.3.3); similar to LIN2 (LESION INITIATION 2) (At1g03475); HEMF2 is involved in porphyrin and chlorophyll metabolism; possibly involved in the production of protoporphyrinogen-IX	0.096	NA
At1g60950	Ferredoxin, chloroplast precursor (PETF); component of the chloroplast electron transport chain	0.066	-1.105
AtCg00070	Photosystem II reaction center protein K precursor (PSII-K) (psbK)	0.029	-0.636
AtCg00080	Photosystem II reaction center I protein (PSII 4.8 kDa protein) (PSII I-protein) (psbI)	0.001	-0.913
At1g10960	Ferredoxin-2 chloroplast precursor	-0.068	-1.077
At2g20260	Photosystem I reaction center subunit IV B, chloroplast precursor (PSI-E B) (PSAE2)	-0.217	-1.01
At5g13630	Mg-protoporphyrin IX chelatase (CHLH) / GENOMES UNCOUPLED 5 (GUN5); single copy gene in Arabidopsis, involved in chlorophyl biosynthesis; protoporphyrin IX is the last common intermediate between the heme and chlorophyll biosynthesis pathways; magnesium p	-0.26	-2.481
At1g29910	CAB3 (CHLOROPHYLL A/B BINDING PROTEIN 3); chlorophyll binding [Arabidopsis thaliana] (CAB3) chlorophyll A-B binding protein 2, chloroplast / LHCII type I CAB-2 / CAB-140 (CAB2A), identical to SP|P04778 Chlorophyll A-B binding protein 2, chloroplast precur	-0.275	-1.997
At1g08380	photosystem I subunit O; single copy gene in Arabidopsis; PSI-O is a subunit of photosystem I in eukaryots; similar to putative 16kDa membrane protein [Nicotiana tabacum] (CAB75430)	-0.363	-0.538
At3g54890	LHCA1, chlorophyll A-B binding protein / LHCI type I (CAB); contains Pfam profile: PF00504 chlorophyll A-B binding protein	-0.428	-1.4625
At1g03130	Photosystem I reaction center subunit II-2, chloroplast precursor (Photosystem I 20 kDa subunit 2) (PSI-D2) (psaD2)	-0.459	NA
At4g02770	Photosystem I reaction center subunit II-1, chloroplast precursor (Photosystem I 20 kDa subunit 1) (PSI-D1) (psaD1)	-0.51	-0.549
At1g23310	GGT1 (ALANINE-2-OXOGLUTARATE AMINOTRANSFERASE 1), glutamate:glyoxylate aminotransferase 1 (GGT1); contains Pfam profile PF00155: aminotransferase, classes I and II	-0.511	-0.896
At1g55670	Photosystem I reaction center subunit V, chloroplast precursor (PSI-G) (PSAG)	-0.543	-1.72
At2g34420	chlorophyll A-B binding protein / LHCII type I (LHB1B2)	-0.5705	-2.071
At1g31330	PSAF (photosystem I subunit F), photosystem I reaction center subunit III family protein; single copy gene in Arabidopsis; similar to photosystem I reaction center subunit III [Vigna radiata] (AF139468) and photosystem-1 F subunit precursor Os03g0778100 [	-0.571	-1.981
At4g12800	Photosystem I reaction center subunit XI, chloroplast precursor (PSI-L) (PSI subunit V) (PSAL)	-0.69	-0.752
At1g54780	lumenal protein subunit of photosystem II, unknown thylakoid lumen 18.3 kDa protein, DUF477-family protein; chloroplast derived single copy gene in Arabidopsis, similar to unknown protein [Oryza sativa (japonica cultivar-group)] (AAT85144.1) and protein o	-0.693	-1.849
At1g61520	LHCA3.1, chlorophyll A-B binding protein / LHCI type III (LHCA3.1); contains Pfam profile: PF00504 chlorophyll A-B binding protein	-0.778	-3.275
At5g66190	ATLFNR1 (LEAF FNR 1), ferredoxin-NADP+ reductase (petH) (EC 1.18.1.2); strong similarity to Ferredoxin--NADP reductase, chloroplast precursor (EC 1.18.1.2) (FNR) from {Pisum sativum} (P10933); component of the chloroplast electron transport chain	-0.863	-1.039
At4g10340	Chlorophyll a-b binding protein CP26, chloroplast precursor (Light-harvesting complex II protein 5) (LHCB5) (LHCIIc) (LHCB5)	-0.892	-2.369
At3g61470	LHCA2, chlorophyll A-B binding protein (LHCA2)	-0.966	-2.1765
At1g15820	LHCB6, chlorophyll A-B binding protein; contains Pfam profile PF00504: Chlorophyll A-B binding protein	-1.163	-3.2
At3g47470	Chlorophyll a-b binding protein 4, chloroplast precursor (LHCI type III CAB-4) (LHCP) (CAB4)	-1.2115	-3.514
At5g54270	LHCB3 (LIGHT-HARVESTING CHLOROPHYLL BINDING PROTEIN 3), chlorophyll A-B binding protein / LHCII type III (LHCB3); contains Pfam profile PF00504: Chlorophyll A-B binding protein	-1.499	-4.07

## Sheet: F.  Translation
Locus ID	Description and name of gene	Korona 24h	Korona 72h
At2g47110	UBQ6, ubiquitin extension protein 6 (UBQ6) / 40S ribosomal protein S27A (RPS27aB)	NA	0.164
At4g18330	eukaryotic translation initiation factor 2 subunit 3, putative / eIF2S3, putative / eIF-2-gamma, putative; similar to SP|Q09130 Eukaryotic translation initiation factor 2 gamma subunit (eIF-2- gamma) {Schizosaccharomyces pombe}; contains Pfam profile PF00	NA	-0.028
At1g70600	60S ribosomal protein L27a-3 (RPL27AC)	NA	0.168
At5g04800	40S ribosomal protein S17-4 (RPS17D)	0.464	NA
At5g20920	Eukaryotic translation initiation factor 2 beta subunit (eIF-2-beta)	0.279	-0.063
AtCg00840	Chloroplast 50S ribosomal protein L23 (rpl23-A)	0.269	NA
At4g12600	Ribosomal protein L7Ae-like, ribosomal protein L7Ae/L30e/S12e/Gadd45 family protein; three homologs in Arabidopsis (At4g12600, At5g20160 and At4g22380); similar to NHP2/L7Ae family proteins	0.232	0.238
AtCg00290	tRNA-Ser	0.204	-0.461
AtCg01310	ribosomal protein L2	0.137	-0.423
AtCg00830	Chloroplast 50S ribosomal protein L2 (rpl2-A)	0.066	-0.227
AtCg00905	rps12.3	-0.052	-0.223
At3g52590	UBQ1 (UBIQUITIN EXTENSION PROTEIN 1); 60S ribosomal protein L40 (RPL40B)	-0.102	-0.384
At5g67510	60S ribosomal protein L26-2 (RPL26B)	-0.134	-0.253
At5g46430	60S ribosomal protein L32 (RPL32B)	-0.137	-0.122
At1g26630	Eukaryotic translation initiation factor 5A-2 (eIF-5A-2)	-0.155	0.029
At1g78630	50S ribosomal protein L13, chloroplast precursor (CL13), EMBRYO DEFECTIVE 1473 (EMB1473); similar to ribosomal protein L13 GI:170132 from (Spinacia oleracea)	-0.168	NA
At4g31985	60S ribosomal protein L39 (RPL39)	-0.175	-0.603
At2g21290	Identical to 30S ribosomal protein S31, mitochondrial precursor [Arabidopsis Thaliana] (GB:Q9SJU8); similar to Os09g0528100 [Oryza sativa (japonica cultivar-group)] (GB:NP_001063735.1)	-0.175	-1.175
At1g04270	40S ribosomal protein S15-1 (RPS15A)	-0.191	-0.42
At1g17220	Translation initiation factor IF-2, chloroplast precursor	-0.193	NA
At1g36240	60S ribosomal protein L30 (RPL30A); similar to GI:6984132 from (Euphorbia esula);	-0.203	-0.505
At1g64510	ribosomal protein S6 family protein; similar to plastid ribosomal protein S6 precursor GB:AAF64311 GI:7582401 from (Spinacia oleracea);	-0.211	-0.637
At4g30800	40S ribosomal protein S11-2 (RPS11B)	-0.215	NA
AtCg00050	Chloroplast 30S ribosomal protein S16 (rps16)	-0.24	-0.529
At1g04480	60S ribosomal protein L23 (RPL23A)	-0.246	-0.529
At2g09990	40S ribosomal protein S16 (RPS16A)	-0.269	NA
At5g40040	60S acidic ribosomal protein P2 (RPP2E); acidic ribosomal protein P2, Parthenium argentatum,SWISSPROT:RLA2_PARAR;	-0.294	0.118
At5g18380	40S ribosomal protein S16 (RPS16)	-0.364	-0.17
At2g43030	50S ribosomal protein L3-1, chloroplast precursor (RPL3A)	-0.418	-1.824
At1g66070	unknown translation initiation factor-related, similar to Eukaryotic translation initiation factor 3 subunit 1 (eIF-3 alpha) (eIF3 p35) (eIF3j) (Swiss-Prot:O75822) (Homo sapiens);	-0.426	NA
At5g41520	40S ribosomal protein S10-2 (RPS10B)	-0.457	-0.266
AtCg00750	Chloroplast 30S ribosomal protein S11 (rps11)	-0.46	-0.335
At5g52650	40S ribosomal protein S10-3 (RPS10C)	-0.466	-0.349
At3g48930	40S ribosomal protein S11-1 (RPS11A)	-0.467	-0.768
At3g08520	60S ribosomal protein L41 (RPL41D);	-0.489	-0.661
At3g53890	40S ribosomal protein S21-2 (RPS21B)	-0.496	-0.57
At2g36160	40S ribosomal protein S14-1 (RPS14A)	-0.504	-1.096
At3g55280	60S ribosomal protein L23a-2 (RPL23AB)	-0.511	NA
At2g39460	60S ribosomal protein L23a-1 (AtRPL23A-1) (RPL23AA)	-0.548	NA
At1g10840	Eukaryotic translation initiation factor 3 subunit 3 (eIF-3 gamma) (eIF3 p38 subunit) (eIF3h) (TIF3H1)	-0.604	NA
At1g74270	60S ribosomal protein L35a (RPL35aC); similar to ribosomal protein L33B GB:NP_014877 from (Saccharomyces cerevisiae);	-0.613	-1.109
At2g19750	40S ribosomal protein S30 (RPS30A)	-0.615	-0.567
AtCg00760	Chloroplast 50S ribosomal protein L36 (rpl36); a related homolog exist in the nuclear genome (At5g20180)	-0.623	NA
At3g28900	60S ribosomal protein L34 (RPL34C); similar to 60S ribosomal protein L34 (Nicotiana tabacum) (P41098)	-0.642	-0.642
At2g18400	ribosomal protein L6 family protein	-0.675	-0.636
At3g10950	60S ribosomal protein L37a (RPL37A)	-0.748	-0.711
At2g17360	40S ribosomal protein S4 (RPS4A); contains ribosomal protein S4 signature from residues 8 to 22;	-0.776	-0.782
At1g41880	60S ribosomal protein L35a (RPL35aB)	-0.801	-0.513
At3g53740	60S ribosomal protein L36-2 (RPL36B)	-0.802	-0.809
At2g19740	60S ribosomal protein L31 (RPL31A);	-0.933	-0.345
At4g27090	60S ribosomal protein L14 (RPL14B); similar to ribosomal protein L14 - Human,PIR3:JC5954;	-0.939	-0.035
At5g58420	40S ribosomal protein S4 (RPS4D)	-0.989	-0.951

## Sheet: G.  Transcription
Locus ID	Description and name of gene	Korona 24h	Korona 72h
At4g31720	TAFII15, transcription initiation factor IID (TFIID) 23-30kDa subunit (TAF2H) family protein; contains Pfam profile: PF03540 transcription initiation factor TFIID 23-30kDa;	NA	0.012
At1g03280	RNA polymerase II transcription factor/ transcription initiation factor [Arabidopsis thaliana] transcription initiation factor IIE (TFIIE) alpha subunit family protein / general transcription factor TFIIE family protein, contains Pfam profile: PF02002 TFI	NA	0.359
At1g26665	RNA polymerase II mediator complex protein-related protein, Med10-like protein; there are two homologs in Arabidopsis (At5g41910, At1g26665); the mediator complex is an essential co-activator for RNA polymerase II-dependent transcription in the budding ye	NA	0.168
At2g01940	SGR5 (SHOOT GRAVITROPISM 5), C2H2-type zinc finger protein; SGR5, is involved in early events of gravitropism in Arabidopsis inflorescence stems; SGR5 is similar to Os09g0449400 [Oryza sativa (japonica cultivar-group)] and ATIDD16 (ARABIDOPSIS THALIANA IN	NA	-0.102
At2g34830	WRKY transcription factor 35 (WRKY DNA-binding protein 35) (WRKY35)	NA	-0.273
At3g18380	unknown plant specific protein; may be a transcriptional regulator, has weak homology to the CROMO-domain; similar to unknown protein [Oryza sativa (japonica cultivar-group)] (BAD37623) and unknown protein (At1g15215)	NA	-0.331
At3g12630	SAP5, Zinc finger A20 and AN1 domain-containing stress-associated protein 5 (AtSAP5); similar to Zinc finger A20 and AN1 domain-containing stress-associated protein 11 (OsSAP11) Os08g0504700 [Oryza sativa (japonica cultivar-group)]; contains Pfam domain,	1.716	2.026
At4g27330	SPL (SPOROCYTELESS), NZZ (NOZZLE); single copy gene in Arabidopsis, similar to sporocyteless [Brassica juncea] (ABC87311); In several nzz mutants the nucellus and the pollen sac fail to form; In the ovule primordium NOZZLE plays a central role in the form	1.33	1.547
At5g44190	GLK2 (GOLDEN2-LIKE 2), myb family transcription factor (GLK2); GLK2 regulate chloroplast development; related to GLK1 (GPRI1) (GOLDEN2-LIKE 1) At2g20570 and PRR2 (APRR2) (PSEUDO-RESPONSE REGULATOR 2) At4g18020; contains Pfam profile: PF00249 myb-like DNA-	1.101	1.479
At3g23830	GR-RBP4/GRP4 (GLYCINE-RICH RNA-BINDING PROTEIN 4); similar to Glycine-rich RNA-binding protein 2, mitochondrial precursor (AtGRP2) (At4g13850) (Arabidopsis thaliana); AtGRP2 is a cold-induced nucleo-cytoplasmic RNA-binding protein a may have a role in flo	1.09	1.86
At1g42990	bZIP transcription factor family protein (ATBZIP60); similar to bZIP transcription factor bZIP68 [Glycine max] (ABI34650); contains Pfam profile: PF00170: bZIP transcription factor	0.876	0.841
At4g36710	scarecrow transcription factor family protein; similar to SCARECROW-like protein [Brassica napus] (AAT75161), scarecrow-like transcription factor 6 (SCL6) (At4g00150) [Arabidopsis thaliana] and Scl1 protein [Oryza sativa (japonica cultivar-group)] (BAD276	0.419	0.529
At2g27050	ETHYLENE-INSENSITIVE3-like 1 protein (EIL1)	0.384	0.367
At2g47810	Nuclear transcription factor Y subunit B-5 (AtNF-YB-5) (NFYB5)	0.358	1.075
At1g21970	Nuclear transcription factor Y subunit B-9 (AtNF-YB-9) (Protein LEAFY COTYLEDON 1) (NFYB9)	0.308	0.702
At1g69690	TCP family transcription factor; similar to PCF1 (GI:2580438) and PCF2 ((GI:2580440) Oryza sativa);	0.299	0.914
At4g35610	putative zinc finger (C2H2 type) family protein; related to At4g35700; contains Pfam domain PF00096: Zinc finger, C2H2 type	0.259	0.455
At5g47220	Ethylene-responsive transcription factor 2 (Ethylene-responsive element-binding factor 2) (EREBP-2) (AtERF2) (ERF2)	0.074	NA
At2g37340	RSZ33 (Arginine/serine-rich Zinc knuckle-containing protein 33), putative splicing factor RSZ33 (RSZ33); similar to RSZ32 (Arginine/serine-rich Zinc knuckle-containing protein 32) (At3g53500), unnamed protein product [Vitis vinifera] (CAO18075), alternati	0.024	1.612
At5g14610	DEAD-box ATP-dependent RNA helicase 46	-0.029	0.961
At2g15550	unknown expressed protein; similar to zinc finger protein (Arabidopsis thaliana) GI:976277;	-0.058	NA
At3g56400	WRKY transcription factor 70 (WRKY DNA-binding protein 70) (WRKY70); WRKY70 has a pivotal role in determining the balance between SA-dependent and JA-dependent defense pathways	-0.096	-0.167
At4g08150	KNAT1 (BREVIPEDICELLUS 1), homeobox protein knotted-1 like 1 (KNAT1); KNAT1 plays a key regulatory role in defining important aspects of the growth and cell differentiation of the inflorescence stem, pedicel, and style in Arabidopsis; similar to BREVIPEDI	-0.15	-0.039
At1g72730	eukaryotic translation initiation factor 4A, putative / eIF-4A, putative; similar to Eukaryotic initiation factor 4A-10 GB:P41382 (Nicotiana tabacum);	-0.173	0.675
At3g16770	AP2 domain transcription factor RAP2.3 (Related to AP2 protein 3) (Cadmium-induced protein AS30)	-0.215	1.047
At1g60040	MADS-box family protein, contains similarity to hypothetical proteins of (Arabidopsis thaliana);	-0.307	0.056
At3g47620	TCP family transcription factor; TCP proteins are plant-specific transcription factors which predate the emergence of land plants; similar to TCP-domain protein [Antirrhinum majus subsp. majus] (CAE45599), unnamed protein product [Vitis vinifera] (CAO6254	-0.31	-0.03
At4g21750	ATML1 (MERISTEM LAYER 1), L1 specific homeobox gene (ML1) / ovule-specific homeobox protein A20, HD-START protein; lipid/sterol-binding StAR-related lipid transfer (START) domain protein; the ATML1 gene is expressed in the epidermis of developing embryos	-0.328	-0.062
At4g32880	ATHB-8 (HOMEOBOX GENE 8), homeobox-leucine zipper transcription factor (HB-8)	-0.337	0.144
At3g07050	nucleostemin-like protein, nucleolar GTPase; single copy gene in Arabidopsis; homologue of nucleostemin [Homo sapiens]; possibly involved in processing of Nucleolar Pre-rRNA; GTP-binding family protein, contains Pfam domain, PF01926: GTPase of unknown fun	-0.339	0.004
At3g53500	RSZ32 (Arginine/serine-rich Zinc knuckle-containing protein 32), putative splicing factor; similar to RSZ33 (Arginine/serine-rich Zinc knuckle-containing protein 33) (At2g37340), unnamed protein product [Vitis vinifera] (CAO18075), alternative splicing re	-0.343	1.331
AtCg00740	DNA-directed RNA polymerase alpha chain (PEP) (Plastid-encoded RNA polymerase alpha subunit) (RNA polymerase alpha subunit) (rpoA) (EC 2.7.7.6)	-0.343	-0.694
At3g07590	small nuclear ribonucleoprotein D1, putative / snRNP core protein D1, putative; similar to SWISS-PROT:SP|P13641 small nuclear ribonucleoprotein Sm D1 (snRNP core protein D1, Sm-D1, Sm-D autoantigen)(Mouse);	-0.454	0.162
At5g10570	basic helix-loop-helix (bHLH) family protein	-0.456	-0.367
At2g32070	CCR4-NOT transcription complex protein, putative; similar to SWISS-PROT:Q60809 CCR4-NOT transcription complex, subunit 7 (CCR4-associated factor 1, (CAF1) (Mus musculus);	-0.662	-0.352
At1g15920	CCR4-NOT transcription complex protein, putative; similar to SWISS-PROT:Q60809 CCR4-NOT transcription complex, subunit 7 (CCR4-associated factor 1, (CAF1) (Mus musculus);	-0.663	NA
At1g62700	VASCULAR-RELATED NAC-DOMAIN PROTEIN 5 (VND5), no apical meristem (NAM) family protein (ANAC026); similar to VND4 (VASCULAR RELATED NAC-DOMAIN PROTEIN 4) (At1g12260) and putative OsNAC7 protein [Oryza sativa (japonica cultivar-group)] (BAD25783); contains	-0.793	-0.928
At3g11200	PHD finger family protein; similar to PHD finger family protein (At5g05610), unnamed protein product [Vitis vinifera] (CAO50140), PHD4 [Medicago truncatula] (ABJ99761), nucleic acid-binding protein [Lycopersicon esculentum] (AAS60205), Os07g0233300 [Oryza	-1.051	0.13
At5g17800	myb family transcription factor (MYB56)	-1.133	-0.527
At4g13040	AP2 domain-containing transcription factor; similar to Os02g0499000 [Oryza sativa (japonica cultivar-group)] (BAF08814); contains Pfam profile PF00847: AP2 domain	-1.371	-1.497

## Sheet: H.  Signalling
Locus ID	Description and name of gene	Korona 24h	Korona 72h
At5g48150	PAT1 (PHYTOCHROME A SIGNAL TRANSDUCTION 1);	NA	NA
At3g53020	60S ribosomal protein L24 (RPL24), STV1 (SHORT VALVE1)	1.204	1.981
At5g28540	Luminal-binding protein 1 precursor (BiP1) (AtBP1); contain HDEL ER-retention signal; similar to Luminal-binding protein 2 precursor (BiP2) (AtBP2) (At5g42020), endoplasmic reticulum HSC70-cognate binding protein precursor [Glycine max] (AAB86942), glucos	0.55	NA
At3g59060	PIL6 (PHYTOCHROME-INTERACTING FACTOR 5), basic helix-loop-helix (bHLH) family protein; PIL6 is circadian-controlled and implicated in light-signal transduction in Arabidopsis thaliana; contains Pfam profile: PF00010 helix-loop-helix DNA-binding domain	0.505	NA
At5g07920	Diacylglycerol kinase 1 (Diglyceride kinase 1) (DGK 1) (DAG kinase 1) (DGK1) (EC 2.7.1.107)	0.301	2.18
At1g62950	leucine-rich repeat transmembrane protein kinase; contains protein kinase domains;	0.246	0.774
At3g16100	AtRABG3c/AtRab7D (Arabidopsis Rab GTPase homolog G3c); similar to RAB7D [Lotus japonicus] (CAA98171); related to Rab7 [Homo sapiens] (AAD02565)	0.191	-0.102
At1g66410	CAM4 (CALMODULIN 4); calcium ion binding protein	0.102	0.191
At1g10630	ADP-ribosylation factor, ARF GTPase; similar to ADP-ribosylation factor 1 [Gossypium hirsutum] (AAO62348)	-0.201	-0.208
At4g14640	Calmodulin-like protein 8 (AtCaM-8) (CAM8)	-0.235	-0.064
At5g65430	14-3-3-like protein GF14 kappa (General regulatory factor 8) (GRF8)	-0.31	0.095
At3g43810	Calmodulin-7 (CaM-7) (CAM7)	-0.399	0.279
At5g14670	ATARFA1B, ADP-ribosylation factor; similar to ADP-ribosylation factor DcARF1 (GI:965483) (Daucus carota);	-0.404	-0.217
At4g35860	ATGB2 (GTP-BINDING 2), Rab2-like small GTPase; Rab2 plays an essential role in endoplasmic reticulum to Golgi transport	-0.432	0.569
At5g17490	DELLA protein RGL3 (RGA-like protein 3) (RGL3)	-0.889	-0.438

## Sheet: I.  Secondary Metabolism
Locus ID	Description and name of gene	Korona 24h	Korona 72h	MEAN	FOCUS
At1g76490	3-hydroxy-3-methylglutaryl-coenzyme A reductase 1 (HMG-CoA reductase 1) (HMGR1) (HMG1) (EC 1.1.1.34); the enzyme 3-hydroxy-3-methylglutaryl-CoA reductase catalyzes the first rate-limiting step in plant isoprenoid biosynthesis; may be involved in membrane	0.101	1.031	0.566	TERPENE/ ISOPRENES
At2g22830	SQE2 (SQUALENE EPOXIDASE 2); squalene epoxidase converts squalene into oxidosqualene, the precursor of all known angiosperm cyclic triterpenoids, which include membrane sterols, brassinosteroid phytohormones, and non-steroidal triterpenoids; similar to SQ	-1.048	-2.321	-1.6845	TERPENE/ ISOPRENES
At3g51240	Naringenin,2-oxoglutarate 3-dioxygenase (Flavanone 3-hydroxylase) (Naringenin 3-dioxygenase) (FH3) (TRANSPARENT TESTA 6 protein) (F3H) (EC 1.14.11.9)	-1.593	-3.115	-2.354	POLYPHENOLS
At5g13930	Chalcone synthase (Naringenin-chalcone synthase) (TRANSPARENT TESTA 4 protein) (CHS) (EC 2.3.1.74)	-1.662	-2.304	-1.983	POLYPHENOLS
At1g09500	cinnamyl-alcohol dehydrogenase; cinnamyl-alcohol dehydrogenase family / CAD family, similar to cinnamyl alcohol dehydrogenase, Eucalyptus gunnii (gi:1143445), CPRD14 protein, Vigna unguiculata (gi:1854445)	-1.671	-2.218	-1.9445	PHENYLPROPANOIDS
At5g05270	chalcone-flavanone isomerase family protein; similar to chalcone isomerase 4B [Glycine max] (AAT94363); contains Pfam profile PF02431: Chalcone-flavanone isomerase	-1.715	-2.972	-2.3435	POLYPHENOLS
At1g65060	4-coumarate--CoA ligase 3 (4CL 3) (At4CL3) (4-coumaroyl-CoA synthase 3) (4CL3) (EC 6.2.1.12)	-1.725	-3.139	-2.432	POLYPHENOLS
At2g30490	Trans-cinnamate 4-monooxygenase (Cinnamic acid 4-hydroxylase) (CA4H) (C4H) (P450C4H) (Cytochrome P450 73) (CYP73A5) (EC 1.14.13.11)	-1.963	-3.278	-2.6205	PHENYLPROPANOIDS
