# Supplementary material for: Integrative “omic” analysis reveals distinctive cold responses in leaves and roots of strawberry, Fragaria × ananassa ‘Korona’
Source: Front Plant Sci. 2015 Oct 15;6:826. doi: 10.3389/fpls.2015.00826 (PMC4606020; doi:10.3389/fpls.2015.00826)
Supplement: FILE S4 — List of qRT-PCR primers utilized for Figure 11. [file Data_Sheet_4.XLSX]

## Sheet: ASP_FvPP2A_101-861.csv
Supplemental File 4	Primer Sequences for RT-qPCR (Figure 7)
ASP_FvPP2A_101-861	Antisense primer for PCR amplification of the region (101-861) of "FvPP2A"	CTGTATATCGACCGAAGCTCTG
ASP_FvMIPS_1-851	Antisense primer for PCR amplification of the region (1-851) of "FvMI1PS"	CTTGTTCCTGCTTAGTACCCTTG
ASP_FvGADb_321-780	Antisense primer for PCR amplification of the region (321-780) of "FvGADb"	TCAACCATCTCAACTGCTTTG
ASP_FvF3H_46-902	Antisense primer for PCR amplification of the region (46-902) of "FvF3H"	GCGTTGTCACATCTCTCCAC
ASP_FaCOR47_405-670	Antisense primer for PCR amplification of the region (405-670) of "FaCOR47"	CCTTCTTCTGCTCCTCTGTGTAG
SP_FaCOR47_405-670	Sense primer for PCR amplification of the region (405-670) of "FaCOR47"	GAGGAAGGAGACGATGAAGAG
SP_FvF3H_46-902	Sense primer for PCR amplification of the region (46-902) of "FvF3H"	GGCGTTTTCCAGATTGTTG
SP_FvGADb_321-780	Sense primer for PCR amplification of the region (321-780) of "FvGADb"	AACTGCTATTGGTGTGGGAAC
SP_FvMIPS_1-851	Sense primer for PCR amplification of the region (1-851) of "FvMI1PS"	CCTCGTCGATTCGTGTTG
SP_FvPP2A_101-861	Sense primer for PCR amplification of the region (101-861) of "FvPP2A"	GTTTTGCTCCCACCCTTG
